# Supplementary material for: Cytoskeleton-associated protein 4 affects podocyte cytoskeleton dynamics in diabetic kidney disease
Source: JCI Insight. 2025 Jun 10;10(14):e181298. doi: 10.1172/jci.insight.181298 (PMC12288980; doi:10.1172/jci.insight.181298)
Supplement: Supplemental data set 1 [file jciinsight-10-181298-s179.xlsx]

## Sheet: Sheet1
Method	target	name	Producer	Catalogue number
western blotting / immunofluorescence	CKAP4	cytoskeleton-associated protein 4	Atlas Antibodies	HPA000792
western blotting	total ITGB1	b1 integrin	Cell Signaling	24693
western blotting	active ITGB1	active b1 integrin	Abcam	30394
western blotting	ITGB3	b3 integrin	Cell Signaling	13166
western blotting	ITGB4	b4 integrin	Cell Signaling	1483
western blotting	ITGB5	β5 integrin	Cell Signaling	3629
western blotting	ITGA3	α3 integrin	Merck	HPA008572
western blotting	ITGAV	αν integrin	Cell Signaling	4711
western blotting	PDIA3	protein disulfide-isomerase A3	Atlas antibodies	AMAb90988
western blotting	ATF6α	activating transcriptional factor 6 alpha	Santa Cruz Biotechnology	166659
western blotting	cleaved ATF6α	cleaved activating transcriptional factor 6 alpha	Novus Biologicals	70B1413.1
western blotting	MAP1A	microtubules associated protein 1A	Merck	HPA066488
western blotting	DST	dystonin	Merck	HPA030200
western blotting	ACTN4	actinin 4	Atlas antibodies	HPA001873
western blotting	TUBA/TUBB	α and b tubulins	Cell Signaling	2418
western blotting	RAP1A/1B	ras-related protein	Invitrogen	MA5-38205
western blotting	TLN1	talin 1	AbD Serotec	4770G
western blotting	FOXM1	forkhead box protein M1	Cell Signaling	20459
western blotting	GAPDH	glyceraldehyde-3-phosphate dehydrogenase	Abcam	37168
western blotting	GAPDH rhodamine	glyceraldehyde-3-phosphate dehydrogenase	BioRad	12004168
western blotting	CASP3	caspase 3	Biotechne, R&D systems	84803
western blotting	cleaved CASP3	cleaved caspase 3 (Asp175)	Cell Signaling	9661
western blotting	goat anti-rabbit HRP	horseradish peroxidase conjugated secondary antibodies anti rabbit	Promega	W401B
western blotting	goat anti-mouse HRP	horseradish peroxidase conjugated secondary antibodies anti mouse	Promega	W402B
western blotting	donkey anti-goat HRP	horseradish peroxidase conjugated secondary antibodies anti goat	Promega	V085A
western blotting	goat anti-rabbit SB700	StarBright Blue 700 Goat Anti-Rabbit	BioRad	12004162
immunofluorescence	WT-1	Wilms tumor protein	Abcam	ab180840
immunofluorescence	UEA I	Ulex europaeus agglutinin I	Vector laboratories	DL-1067-1
immunofluorescence	AGRN	agrin	Abcam	ab85174
immunofluorescence	a-SMA / ACTA2	alpha-smooth muscle actin	Abcam	ab7817
immunofluorescence	SYNPO	synaptopodin	gift from Peter Mundel, Broad Institute, Cambridge, MA, USA *
* References for this antibody: 1) Mundel P, Heid HW, Mundel TM, Krüger M, Reiser J, and Kriz W. Synaptopodin: an actin-associated protein in telencephalic dendrites and renal podocytes. J Cell Biol. 1997;139(1):193-204.
2) Mundel P, Gilbert P, and Kriz W. Podocytes in glomerulus of rat kidney express a characteristic 44 KD protein. J Histochem Cytochem. 1991;39(8):1047-56.
