# Supplementary material for: Cytoskeleton-associated protein 4 affects podocyte cytoskeleton dynamics in diabetic kidney disease
Source: JCI Insight. 2025 Jun 10;10(14):e181298. doi: 10.1172/jci.insight.181298 (PMC12288980; doi:10.1172/jci.insight.181298)
Supplement: Supplemental data set 2 [file jciinsight-10-181298-s180.xlsx]

## Sheet: zebrafish CKAP4 KD confirmation
gene name / ID (zebrafish)	MO control 1	MO control 2	MO control 3	CKAP4 KD MO 1	CKAP4 KD MO 2	CKAP4 KD MO 3	untreated 1	untreated 2	untreated 3
a1cf	0.928391	1.17287	1.18331	0.826443	1.02218	0.977933	0.92388	1.15899	0.917135
a2ml	1.1255	0.951338	0.996483	0.911617	0.869626	0.899688	1.07596	0.89065	1.03339
aacs	1.03203	0.946676	0.958149	1.05409	1.072	1.01775	1.06386	0.914687	1.02145
aadac	0.961826	1.01579	0.976941	0.973969	1.02895	0.935389	1.0336	0.958568	1.00783
aadat	0.96868	1.00054	1.05159	1.0057	1.10333	1.01244	0.848771	1.11013	1.0411
aak1a	1.07903	1.23546	1.09032	1.06967	1.22173	1.03027	0.898723	0.970933	1.13034
aak1b	1.02377	1.03545	0.919211	0.972912	0.957868	0.934111	0.997811	0.927941	1.07425
aars1	0.971499	1.02665	0.998921	0.981994	1.0392	1.04674	0.937433	1.03243	1.03013
aars2	1.04843	0.965776	1.03781	0.813221	0.972688	0.957787	1.03832	0.902349	1.05933
aarsd1	0.924208	1.1218	1.12993	0.953373	1.0784	1.07178	0.869893	1.08381	1.0463
aass	0.991404	0.949485	0.893877	1.07972	0.845226	0.862854	1.0557	0.922145	1.02216
aatf	0.928369	1.05669	1.08739	0.986556	1.17242	1.13072	1.06954	1.01898	0.911479
abca12	1.1538	1.52395	0.972228	0.987432	1.46926	1.37172	0.74691	1.42702	0.826075
abca1a	1.22174	1.08168	0.857151	0.864734	0.975552	0.91546	1.08967	0.958203	0.952128
abca1b	1.04388	1.16253	1.09256	1.03042	1.1723	1.07927	0.935314	1.06485	0.999833
abca2	0.982023	0	1.10259	1.30851	0	1.04166	0.924998	0	1.075
abca3b	1.0391	1.03542	1.00387	0.909815	1.03382	1.08065	1.03732	0.964957	0.997727
abca4b	0.968684	0.837283	1.02789	0.817579	0.608189	0.762363	0.822304	1.01076	1.16694
abca5;zgc:163009	1.07906	1.09152	1.02227	1.05737	0.889988	0.96299	1.05694	0.900696	1.04237
abcb10	0.988191	1.00907	1.05043	0.862577	0.927525	0.929203	0.935903	1.05844	1.00565
abcb11a	1.08642	1.01604	1.05338	0.952791	0.905072	0.991734	1.05779	1.0238	0.918401
abcb11b	0.886134	1.12705	0.975041	0.537233	0.411079	0.488509	1.05491	0.928276	1.01682
abcb4	0.775175	0.935683	0.963829	0.567145	0.704438	0.819723	0.986639	1.05755	0.955808
abcb5	1.4906	1.1866	1.10866	1.02004	0.98104	0.850444	0.954023	0.939241	1.10674
abcb6a	1.29212	0.958442	0.910747	1.37804	1.03648	0.94377	1.14355	0.944728	0.911724
abcb7	0.995968	0.980692	0.945185	0.9534	0.923962	0.902351	1.02213	0.99056	0.987309
abcb8	0.991821	1.0153	0.984718	0.815488	0.916639	0.886374	1.00929	1.00069	0.990023
abcc1	1.00229	0.940838	0.914126	0.948217	1.03922	0.998734	1.07606	0.937268	0.986668
abcc10	1.06446	0.849543	0.953104	1.22248	0.944507	0.911206	1.10441	0.830645	1.06494
abcc12	0.977739	1.1127	1.11371	0.817299	1.00583	0.797204	0.944807	1.00811	1.04708
abcc3	1.04036	0.987834	0.977849	0.983263	1.0925	0.97344	1.01835	0.971634	1.01001
abcc9	0.925613	0.955043	0.872645	0.801051	0.782953	0.846352	1.01622	0.973868	1.00991
abcd1	0.938148	1.16732	1.01197	0.912131	0.980419	0.754233	0.984511	1.00455	1.01094
abcd3a;zgc:55740	0.902465	1.07118	1.06177	0.861127	0.859114	0.8644	0.970707	1.06713	0.962164
ABCE1	1.05464	1.00593	1.0498	1.10456	1.12236	1.10528	0.970518	1.01359	1.0159
abcf1	1.04262	1.10023	1.16174	1.25082	1.31194	1.29623	0.934393	1.07334	0.992269
abcf2	0.896425	1.0159	1.02358	1.0718	1.0831	1.17358	0.91587	1.09218	0.991949
abcf2b;im:6902464	0.808204	0.990535	1.181	0	0.839696	0.958454	0.824207	1.19737	0.978423
abcf3	1.05516	0.955787	0.963526	1.10636	1.04829	1.05466	0.994434	0.982104	1.02346
abcg2a	0.85365	0.951129	1.01223	0.705175	0.856349	0.85431	1.01345	0.978148	1.0084
abcg2c;im:6903440	0.979077	1.00857	1.0284	0.94927	1.05521	1.09062	0.944275	0.994842	1.06088
abhd10a	1.02882	1.02831	1.02444	0.891304	0.955296	0.699002	0.90175	0.998512	1.09974
abhd10b	1.02862	0.991019	0.980692	1.19251	1.07067	1.02154	1.10354	0.975558	0.920907
abhd11	0.710997	0.854594	0.840564	0	0.553343	0.603543	0.970848	1.10381	0.925344
abhd12	1.08061	1.06249	1.01553	0.930752	0.903494	0.866933	0.999752	0.999391	1.00086
abhd13	1.01587	1.05642	0.966035	1.11871	0.992029	0.94898	0.901905	1.04005	1.05804
abhd14a	1.05618	1.06425	1.08605	1.26863	1.15672	1.11714	0.942044	1.02655	1.03141
abhd17ab	1.16958	0.954461	1.00179	1.08715	0.936395	1.01548	1.00795	0.929088	1.06296
abhd17c	1.29766	1.07535	1.06837	1.10564	0.961731	0.753628	1.00065	1.02441	0.974948
abhd4;zgc:110267	1.00631	1.03309	1.00173	1.00591	0.850565	0.828305	1.01356	0.998407	0.988037
abhd6a	0.935549	1.06806	1.06417	0.747005	0.91405	0.717458	0.977811	1.02727	0.994918
abi1a	0.997574	1.03885	1.13241	1.05237	1.01197	0.952922	0.969193	0.997484	1.03332
abi1b;zgc:153534	1.098	1.10232	0.889745	1.23636	1.15309	1.23037	0.992938	0.905528	1.10153
abi2a	0.713462	1.00299	1.07983	1.32551	0.930978	1.14341	0.991545	1.0435	0.964954
abi2b	0.997054	1.02334	1.08134	1.08888	0.97141	0.9893	0.934755	1.06326	1.00198
abi3bpb;zgc:55418	1.0058	1.03518	0.962997	0.956132	1.03876	1.14256	0.904264	1.06478	1.03095
abitram	0.487347	0.688957	0.779408	0.535899	0.684539	0.672875	1.30953	0.81451	0.875959
abl1	0	1.20835	1.14174	0.92739	0	1.0254	1.21748	1.02115	0.761378
abl2	#DIV/0!	#DIV/0!	#DIV/0!	#DIV/0!	#DIV/0!	#DIV/0!	#DIV/0!	#DIV/0!	#DIV/0!
ablim1a;zgc:172321	0.948339	0	0.478782	0.9501	0.736719	0.753529	0.844001	0	1.156
ablim1b	0.964386	1.11836	0.954649	0.706214	1.26441	0.868545	0.82912	1.00898	1.1619
ablim2	1.05964	1.15029	1.07379	1.37665	1.26756	1.41744	0.914518	1.0028	1.08268
ablim3;zgc:158673	1.21877	1.54931	1.07715	1.37078	1.29198	1.26376	0.590612	1.16183	1.24756
abp1	0.859975	0.998503	1.00679	0.641183	0.651343	0.656687	0.960525	1.03912	1.00035
abraa	1.11713	0.982517	0.960101	1.37529	0.88989	1.08957	0.860721	1.13928	0
abraxas2b;zgc:85800	0.812721	0.985853	1.06631	0.983957	0.90347	1.05636	0.922887	1.0079	1.06922
abtb3b	0.88906	1.24378	0.985187	1.02506	1.00578	1.13028	0.870667	1.04062	1.08871
acaca	1.02729	1.02154	1.02299	1.01265	0.993475	0.988998	1.00307	0.994502	1.00243
acacb	1.07926	1.05967	1.03399	1.08461	1.05827	1.07006	1.01311	0.971215	1.01568
acadm	1.02861	0.973657	1.02259	0.950926	0.903971	0.881208	0.972877	1.02784	0.999285
acana	0.98358	1.05422	0.95947	0.763721	0.850063	0.727491	1.09488	0.924584	0.980535
acanb	1.03487	1.0653	0.991227	0.796484	0.828169	0.741972	1.09514	0.898114	1.00674
acat1	1.11421	0.947709	0.954471	1.10833	0.804238	0.829827	1.08225	1.00235	0.915403
acat2	0.992052	1.07217	1.02756	0.848213	0.895849	1.02148	0.939901	1.03369	1.02641
acbd3	0.982949	1.04393	1.12823	1.16236	1.10529	1.22797	1.02862	1.08952	0.881859
acbd6	1.03477	1.03719	1.02264	1.16325	1.23718	1.18884	0.936725	1.03856	1.02471
acbd7	0.926731	0.737395	0.872232	1.0238	1.11328	0.889429	1.09284	0.991907	0.915258
ace	0.931339	0.990433	0.975764	0.852557	0.958197	0.954456	1.03845	1.00054	0.961012
ace2	0.845882	0.986307	0.886331	0.705232	0.966179	0.996896	0.904645	1.09465	1.0007
ache	1.01051	1.05009	0.986103	0.809251	0.759496	0.821244	1.00743	0.997455	0.995115
acin1a	1.08722	1.23817	1.01662	1.64776	1.48528	1.45924	0.857775	1.03775	1.10447
acin1b	1.04051	1.13431	0.974062	1.43444	1.35616	1.41605	0.935013	1.029	1.03599
aclyb	1.09642	0.898903	0.968385	0.897008	0.953926	1.03065	1.10442	0.946457	0.949127
acot11;acot11a	1.01775	0.977886	1.03886	0.887432	0.996481	0.913351	0.976666	0.994979	1.02836
acot13	1.00416	0.999431	1.04648	1.11859	1.13283	1.10299	1.01593	0.971336	1.01273
acot18;si:dkey-183c16.7	1.07479	1.17299	1.21877	0.946752	0.949923	0.85503	0.971835	1.01062	1.01754
acot20	1.23924	0.874148	0.996389	1.14224	0.818639	0.807344	1.15702	0.90286	0.940115
acot7	0.83762	0.866015	0.883212	0.960086	0.925279	0.968992	0.955219	1.02661	1.01817
acot9	0.821354	1.05233	1.06463	0.906349	1.04793	1.03128	0.893797	1.05221	1.05399
acoxl	1.09534	0.99925	0.988391	0.773332	0.670135	0.723398	1.00231	0.988134	1.00955
acp1	0.949268	1.08694	1.10802	1.18239	1.27106	1.24962	0.9082	1.06109	1.03071
acp5a	1.34921	1.16106	1.00047	1.13836	0.936313	0.909004	1.07635	0.930827	0.992825
acp7	1.05074	0.860582	0.946694	1.13605	0.827315	0.948269	1.1089	0.90237	0.988735
acsbg1	0.95205	1.02713	0.98294	0.733429	0.729182	0.799636	1.09133	0.999161	0.909505
acsbg2	1.06319	1.09298	1.05475	1.08316	1.13524	0.963111	0.831347	1.09921	1.06944
acsf3	1.08403	0.920944	0.925852	0.611217	0.852841	0.689742	1.06552	0.959347	0.975136
acsl1;acsl1a	1.00033	1.00944	0.98986	1.02843	1.02055	1.04111	1.00832	0.959827	1.03186
acsl1b	1.16313	1.13698	1.07221	1.02435	0.984657	0.988878	1.03392	0.990849	0.975228
acsl2	0.991566	0.901158	0.914871	0.960662	0.852682	0.933978	1.07246	0.924563	1.00297
acsl3	1.00732	0.979383	1.06774	0.977745	0.922948	0.971976	0.959729	1.05142	0.988851
acsl3a	0.918234	0.940438	1.01901	0.787045	0.875295	0.937142	0.948459	1.01939	1.03215
acsl4	0.945239	0.884444	1.00177	1.01057	1.03534	1.01692	0.975939	1.06717	0.956888
acsl4b	1.02647	0.968035	1.05766	1.22209	1.05701	1.0247	0.982156	1.03854	0.979306
acsl6	0.997636	1.07011	1.02951	0.442583	0.450023	0.450728	0.973263	1.03208	0.994657
acsm3;zgc:172040	1.16256	1.13228	1.06523	0.89567	0.991915	0.870285	1.01128	0.94548	1.04324
acss1	1.00319	1.04392	1.03334	1.02361	1.1117	1.10289	0.965744	1.06397	0.970284
acss2	1.06017	0.986781	0.965576	0.965345	0.999446	0.962036	1.01678	0.967501	1.01572
acss3	1.1055	0.782122	0.898591	1.19793	0.715245	0.83025	1.19235	0.87322	0.93443
acta1	0.919114	1.02444	1.02396	0.838218	0.831953	0.913504	0.912477	1.05766	1.02987
acta2	0.870872	1.0881	1.02233	0.812936	0.812881	1.03464	0.807158	1.19443	0.998411
actba;actbb	1.00486	1.15986	1.10304	1.11753	1.26142	1.24182	0.860509	1.08949	1.05
actc	0.843922	1.30181	1.29388	0	0	0.933297	0.849838	0	1.15016
actc1a	0.909288	1.08255	1.04223	0.892894	0.889214	0.997307	0.860446	1.09298	1.04657
actl6a	0.939466	1.0312	1.00445	1.00836	1.0199	1.15705	0.890896	1.07524	1.03386
actmap	0.860108	0.924993	1.13795	0.594771	0.832152	0.640073	1.051	0.858086	1.09091
actn1	1.00755	1.01783	1.0456	1.06807	1.09426	1.07391	0.973813	1.01071	1.01548
actn2	0.987092	0.979206	0.979014	1.02784	1.00724	1.01886	0.986385	0.994978	1.01864
actn2a	0.910762	1.01271	0.951308	1.03493	0.884466	1.21944	0.976965	0.99014	1.0329
actn4	1.03617	1.03233	1.07664	1.08449	1.10035	1.1056	0.95912	1.02397	1.01692
actr2a	0.988022	1.02201	1.03806	1.04391	1.03992	1.09362	0.907714	1.06153	1.03076
actr2b	1.03977	1.14394	1.0265	0.980735	1.16964	1.09587	0.903807	1.07731	1.01888
actr3	1.00047	1.04613	1.0678	0.987275	1.02771	1.0078	0.950049	1.03586	1.01409
actr3b	0	0.542897	0	0	0.615787	0	0	1	0
actr8	1.18184	0.973809	1.07285	1.16509	0.959842	1.1817	1.05341	0.886525	1.06007
acvr1ba;acvr1bb;wu:fb75f01	#DIV/0!	#DIV/0!	#DIV/0!	#DIV/0!	#DIV/0!	#DIV/0!	#DIV/0!	#DIV/0!	#DIV/0!
acvr2aa	1.09946	0.943016	0.913883	0.866419	0.961757	0.970913	0.968624	0.989189	1.04219
acy1;zgc:76955	1.07821	1.02133	0.977428	0.852058	0.950667	0.851035	1.00488	0.979848	1.01527
acy3.1	0.940258	0.664369	1.11591	0.99794	0.702239	1.08701	1.19922	0.800785	0
acy3.2	1.04142	1.16072	1.11554	1.05111	1.20852	1.07467	0.893597	1.09772	1.00868
acyp2	0.820367	1.01996	1.11189	0.692149	1.05734	0.852488	0.900255	1.01665	1.08309
ada	0.876836	0.970887	0.999694	0.776648	0.910322	0.92422	0.896779	1.15364	0.94958
ada2a	1.03928	1.01815	1.0237	1.17732	1.13862	1.0341	0.983624	1.03191	0.984464
adam10a	1.01576	1.00829	1.01532	0.955464	1.01274	0.985894	0.988981	1.00438	1.00664
adam10b	1.0341	0.927183	0.903301	0.740929	0.924673	0.887708	0.794393	1.09957	1.10604
adam17a;fc20b01	0.864741	0.954569	0.904919	1.00694	1.04632	0.802208	1.04204	1.01087	0.94709
adam22	0.93767	1.02025	1.01504	1.01952	1.07184	1.08313	0.997436	0.987428	1.01514
adam23a	0.974325	1.19049	1.10451	0.830758	0.682103	0.828941	1.30675	0.533704	1.15955
adamtsl4	1.29022	1.03765	0.994888	1.02039	0.893758	0.931054	1.19762	0.87276	0.92962
adar2	0.688036	0.893863	0.997102	0.711883	0.838477	0.811841	1.12428	0.743527	1.1322
adarb1b	1.01203	1.00036	1.01769	1.0749	0.963898	1.04408	0.971087	1.00452	1.0244
adarb2	1.1441	1.10096	1.15435	1.28704	1.60729	1.13576	1.04053	0.913396	1.04607
adat3	0.668465	0.908817	0.763369	0.624891	0.87295	0.656941	0.974876	0.881311	1.14381
adck2	1.1694	1.06109	1.01033	1.09687	0.924738	0.848454	0.991584	1.00499	1.00343
adck5	0.699883	1.00543	0.714767	1.12792	0.885551	0.859812	1.00685	0.911747	1.0814
adcy2a	1.1044	0.879772	1.06587	0.983646	0.902493	0.690202	1.02277	1.01073	0.966491
adcy6b	1.10333	1.02387	1.11105	1.03953	0.760613	0.837266	1.11691	0.84854	1.03455
adcy9	1.0983	0.931522	1.06696	0.958269	0.917202	0.715012	1.14105	0.942215	0.916736
adcyap1r1	1.10308	1.07991	0.854875	0.924606	0.969885	0.931748	0.90273	0.918617	1.17865
add1	1.05593	1.06185	1.01994	1.07493	1.02933	1.0992	0.983128	0.951915	1.06496
add2	1.05633	0.996078	0.892624	1.08513	1.01697	1.07909	1.04571	0.951074	1.00321
add3;add3a	1.04439	1.04834	1.02215	1.09635	1.05951	1.08521	0.922901	1.01455	1.06255
add3b	0.622462	1.19831	0.886585	0	0.848269	1.17328	0.891997	1.07141	1.0366
adgra2	0.947635	0	0	0	0.789083	0.807585	0	1	0
adgrb1a	1.25141	0.990054	0.50469	1.12628	1.03971	1.12776	1.04262	0.744977	1.2124
adgrb3	0	1.27991	0	0.554402	0	0.99765	0.967911	0	1.03209
adgrf6	0.902673	1.00243	1.31412	1.6091	2.04694	1.39353	0.989975	1.05741	0.952616
adgrf8	#DIV/0!	#DIV/0!	#DIV/0!	#DIV/0!	#DIV/0!	#DIV/0!	#DIV/0!	#DIV/0!	#DIV/0!
adgrl1a	1.09767	1.05013	0.983652	0.898297	0	1.16815	0.898871	1.00694	1.09419
adgrl2a	0.811731	0.881121	0.836497	0.871806	0.874795	1.06804	1.0539	0.726181	1.21991
adgrl3.1	0.925951	0.928077	1.01444	0.891684	0.846959	0.970077	0.943656	1.0027	1.05365
adh8b	1.06665	0.995555	0.990371	0.846905	0.891501	0.921068	1.01345	0.967157	1.01939
adi1	1.18146	0.99968	0.981727	1.29477	1.07462	1.06693	1.12545	0.889459	0.98509
adipor1	1.16468	0.991549	1.06972	1.42363	1.12795	0.847957	0.992537	1.05561	0.951851
adk;adka	1.05214	1.07608	1.05908	0.872074	0.853283	0.84369	0.956297	1.06697	0.976733
admr	1.13331	1.03999	0.700872	1.13427	1.10471	1.19972	1.10845	0.922642	0.968908
adnp;adnpb	0.802381	1.02631	1.05481	0.93582	0.909358	0.964998	1.02108	0.935281	1.04364
adnp2a	#DIV/0!	#DIV/0!	#DIV/0!	#DIV/0!	#DIV/0!	#DIV/0!	#DIV/0!	#DIV/0!	#DIV/0!
adnpa	0.910463	1.03466	1.02027	1.07507	1.04763	1.09054	0.947663	1.04575	1.00659
adpgk;zgc:153956	0.964802	1.00684	0.966588	0.953251	0.93399	0.900716	0.976944	1.00745	1.01561
adpgk2	1.06159	1.0103	1.03649	1.09635	1.14109	1.15199	0.950377	0.978741	1.07088
adprs	0.980493	1.06918	1.02985	1.03595	0.958684	1.00266	1.02322	0.969792	1.00699
adrbk2	1.05582	1.01523	1.03818	0.975871	0.896362	0.931278	1.03785	0.963903	0.998245
adrm1b	1.01913	1.0654	1.06358	1.116	1.21337	1.18641	0.99422	0.955324	1.05046
adsl	0.953158	1.08421	1.1205	1.00074	1.05995	1.10652	0.92113	1.13194	0.946932
adss1	0.968709	0.996516	0.982251	0.852663	0.819457	0.822302	1.0129	0.982826	1.00427
adss2	0.996473	1.03234	1.00219	0.952014	0.897429	0.949056	0.940225	0.999828	1.05995
adtg	1.13706	1.12499	1.16151	0.85379	0.814854	0.987095	0.987782	0.961512	1.05071
ae1	0.958809	0.920301	0.96708	0.910008	0.812788	0.859871	0.989462	1.06039	0.950145
Ae3;slc4a3	0.989013	1.08862	0.78346	0.787694	0.408495	0.931229	1.16114	0.952038	0.886824
aebp1	1.02459	1.01062	0.980641	0.764597	0.628759	0.716526	0.919364	1.03315	1.04749
aep1	1.03442	1.01466	0.989758	1.08277	1.23331	1.10208	0.989845	0.992718	1.01744
afap1	1.09675	1.18428	1.19091	1.05761	1.14875	1.23116	0.799231	1.12832	1.07245
afap1l2	0.965971	0.836388	1.17423	1.13814	1.10713	1.17872	0.96593	1.10932	0.924747
aff4	1.0229	1.10154	0.938921	1.43035	1.13468	1.14186	1.10296	0.86158	1.03546
afg1la	0.977675	0.917028	0.990954	1.11635	1.06422	1.1366	0.948748	1.02916	1.02209
afmid	0.97249	1.00654	0.962404	0.962267	0.96024	0.905768	1.01886	1.03906	0.942076
aftpha	1.15233	1.22928	0.8706	1.02221	0.82523	1.19622	0.879751	0.939035	1.18121
ag1	1.03668	0.988178	1.13324	1.12805	1.23002	1.16912	0.892526	1.07944	1.02804
agap1	0.999728	0.967627	1.03517	1.02581	0.900551	0.964521	1.03981	0.975443	0.984746
agap2	0.942764	1.06669	0.832358	0.700829	0.702288	0.906172	0.937094	1.02654	1.03636
agap3	0.980126	1.02036	0.980929	0.95016	0.901594	0.962034	0.99242	0.997913	1.00967
agfg1a;wu:fi19d11	1.03186	0.947256	0.791025	1.08945	1.09884	1.09403	1.11798	0.819259	1.06276
agfg1b	1.04906	1.14282	0.861644	0.905723	0.987181	0.997368	1.09029	0.827654	1.08206
agk	1.06766	1.05655	0.964546	1.14496	1.03806	1.00825	1.02189	0.964627	1.01348
agla	0.966548	1.00645	1.0096	0.840123	0.818753	0.850368	0.974415	1.02605	0.999534
aglb	0.736477	0.970754	0.881424	0.471412	0.599754	0.544418	0.937055	1.05012	1.01282
agmo	0	0.927018	0.886452	0.918411	0.83938	0.966436	1.22548	0.774521	0
ago1	1.00245	0.999528	0.937955	1.06935	1.08177	1.08586	1.00699	0.969442	1.02357
AGO2;ago2	1.0166	1.02176	0.964948	0.943907	0.99468	1.04107	1.01548	1.00746	0.977063
ago3	1.07052	1.03278	0.998063	1.07311	1.09797	1.0438	0.984357	0.996965	1.01868
agpat2	1.11561	1.32836	1.18296	1.14316	1.27568	1.21938	1.07217	0.826702	1.10113
agpat5	1.0548	1.00331	0.980583	0.996914	1.03959	0.965721	0.973346	1.02309	1.00357
agpat9l	0.996113	1.23314	1.26951	0.880544	1.31543	1.06345	0.981238	1.09269	0.926074
agr2	0.798992	0.966857	0.926243	0.842505	1.06085	1.15254	0.809489	1.10069	1.08982
agrn	1.01502	0.985204	1.01723	0.988232	1.04181	1.10158	0.993487	1.05544	0.951077
agtpbp1	0.898345	0.965925	0.850879	0.845572	0.706331	0.841725	1.03741	0.948027	1.01457
agtrap	1.0064	0.922666	0.956294	1.02706	0.957007	0.953808	0.963009	0.916491	1.1205
agxt	0.96101	1.13907	1.01122	0.75812	0.866764	0.78246	1.06892	0.987109	0.94397
ahctf1	0.998334	1.00435	0.990618	1.08963	0.994576	1.10626	0.957929	1.00994	1.03213
AHCY	1.08608	1.05725	1.03097	0.852575	0.79825	0.808413	0.933174	1.04364	1.02319
ahcyl1;wu:fj66f02	0.803185	0.819148	0.861564	0.947428	1.06078	0.871847	1.07666	1.04188	0.881452
ahcyl2	0.956781	1.01	0.978004	1.0031	1.00351	0.991241	0.993885	1.00464	1.00148
ahcyl2a;zgc:158222	1.16257	1.10812	0.779595	1.19812	1.34018	1.08393	1.02241	1.03735	0.940244
ahnak	1.22665	1.15141	1.21003	1.56617	1.49608	1.32252	0.812937	1.11573	1.07133
AHR2	1.15243	1.07486	1.01709	1.15702	0.961469	0.982667	0.998158	0.99749	1.00435
ahsa1;ahsa1a	0.871858	1.03837	1.07079	0.961992	1.15245	1.0978	0.877024	1.06378	1.05919
ahsa1l	1.04441	1.01016	1.02481	1.13143	1.16277	1.13597	1.01407	0.98865	0.997284
aida	1.0019	0.966108	1.00819	1.0401	0.991316	1.00487	1.09653	1.00619	0.897282
aifm1	0	1.08406	1.15215	0	1.21095	1.12605	0	1.14533	0.854666
aifm4	1.16924	0.991433	1.01169	1.10875	0.970418	0.972725	1.05932	0.985206	0.955475
aim1a	1.31563	1.07936	1.08788	1.49855	1.31628	1.19231	0.942539	1.03832	1.01914
aim1b	1.11735	0	0.914897	0.894061	1.13126	0.801707	1.17841	0.95362	0.867968
aimp1	1.04186	1.10575	1.08268	1.16156	1.28023	1.2635	0.89762	1.07092	1.03146
aimp2	0.942978	1.17491	1.24564	1.11305	1.28418	1.37668	0.792124	1.20432	1.00356
ak1;zgc:91930	1.03739	1.00667	1.01547	1.0268	1.09122	1.01754	0.89001	1.04224	1.06775
ak2	1.04938	1.12479	1.18016	1.33742	1.45754	1.30207	0.925903	1.12468	0.949422
ak3	1.01462	1.1391	1.2133	0.995024	1.0892	1.04905	0.858823	1.18848	0.952692
ak5	1.06409	0.953983	0.840753	1.01601	0.846619	0.725968	1.07629	0.936657	0.987053
AK6	0.995704	1.00542	1.11969	1.05284	1.16839	1.36756	0.877593	1.0636	1.05881
akap1	0.950361	0.984828	1.03149	1.13515	0.931054	1.07552	0.885931	1.06592	1.04815
akap10	1.10292	0.969947	0.957222	0.760115	0.802957	0.858081	1.07061	0.969646	0.959743
akap11	1.20073	0.975021	0.93719	1.10474	0.963089	1.08805	1.13977	0.721522	1.13871
akap12a	0.745963	0.959289	0.816012	0.672095	0.809595	0.890068	0.830004	0.981485	1.18851
akap12b	1.16319	1.08252	1.16796	1.44623	1.32101	1.48859	0.811726	1.15009	1.03818
akap8l	1.03624	1.21383	1.02848	1.4775	1.54054	1.58782	0.869454	1.04518	1.08536
akap9	1.0646	1.0897	1.02067	1.16118	1.00798	1.12533	0.93229	1.00955	1.05816
akr1a1a	1.27713	1.25934	1.24393	1.08497	1.12228	1.12733	0.993967	1.02022	0.985816
akr1a1b	1.08582	1.0762	1.04034	1.22421	1.09627	1.0715	0.96777	1.02997	1.00226
akr1b1	1.04345	0.975344	0.947478	0.890186	0.899547	0.933217	1.03273	0.988929	0.978341
akt1	0.8625	1.25017	0.905346	0.952786	1.34989	1.20418	0.860186	1.16863	0.971183
akt1s1	1.25477	1.09799	0.989528	1.05506	1.05278	1.07791	0.929145	1.03019	1.04067
akt2l	1.02205	1.12594	1.02163	0.676997	0.768257	0.6792	0.903302	1.02435	1.07234
akt3b	1.11394	1.24285	1.06925	1.14074	1.09677	0.947885	0.957975	1.07687	0.965155
aktip	0.914445	0.947078	0.778564	0.803323	0.831592	0.89712	0.996754	1.01029	0.992958
alcama	0.964216	0.958769	0.97544	0.967591	0.894475	0.949278	1.02189	0.997166	0.980948
alcamb	0.980154	0.967094	1.01215	1.01313	1.00818	1.09936	0.942184	1.05179	1.00603
aldh16a1	1.04801	1.05028	0.917376	1.03793	0.980353	1.04545	1.02044	0.992976	0.986589
aldh18a1;cb842	1.03443	1.03716	1.06106	1.06828	1.10556	1.07723	0.954974	1.06877	0.976252
aldh1l1	1.02127	1.11843	1.06352	0.894195	0.898516	0.918825	0.953135	1.02599	1.02088
aldh1l2	1.02954	1.03557	1.06999	0.776567	0.756069	0.777508	0.959977	1.00037	1.03965
ALDH2;wu:fb14d09	0.902058	0.954681	1.00006	1.05974	0.993032	0.938019	0.90486	1.05944	1.0357
aldh2a	0.976899	1.03041	1.04659	0.993995	0.988968	1.00025	0.922389	1.03958	1.03803
aldh3a2	0.97212	0.957911	0.99753	1.08966	1.0813	1.06529	1.00937	0.963059	1.02758
aldh3a2b	0.92541	1.04411	1.03052	0.811387	0.88373	0.90042	0.914825	1.03893	1.04625
aldh3d1	1.1092	0.978393	1.05412	1.05796	1.10733	1.09919	1.03156	1.00746	0.96098
aldh4a1	1.00936	1.16137	1.23799	1.00726	1.01682	1.06055	0.90744	1.10919	0.983369
aldh5a1	0.936657	1.02187	1.03796	0.859695	0.830387	0.856422	0.998066	0.99449	1.00744
aldh8a1	0.949049	1.07259	1.08279	0.952704	0.818342	0.946785	0.889772	1.06511	1.04512
aldh9a1a	1.08288	1.05245	1.00667	0.997969	1.06827	1.06955	0.965634	1.02912	1.00525
aldh9a1b	1.53385	0.905451	1.0518	1.42071	0.874418	0.973838	1.29675	0.814546	0.888699
aldoa	0.881401	0.908229	0.916256	0.728275	0.725637	0.676143	0.978853	1.04957	0.971578
aldoab	0.769581	0.916806	0.889497	0.117279	0.107417	0.118018	0.919293	1.04627	1.03443
aldob	1.12285	1.12176	1.19145	1.02557	1.03669	0.998336	0.956971	1.02611	1.01692
aldoca	0.824598	0.912127	0.923918	0.622433	0.646542	0.676149	0.932959	1.01523	1.05181
aldocb	0.938881	0.991716	0.946136	0.87743	0.861357	0.85163	0.967207	1.03477	0.998022
alg10	1.11024	0.948562	0.893808	0.985464	1.02461	0.991615	1.05331	0.953962	0.99273
alg11	0.971512	1.12203	1.05476	1.12008	1.06517	1.08341	0.836737	1.02616	1.13711
alg2	1.12779	0.935244	0.85492	1.1	1.08021	0.858194	1.03804	0.975175	0.986788
alg6	0.984255	1.24165	1.22198	1.1194	1.13504	1.04415	1.0677	0.8774	1.0549
alg9	0.967358	1.09016	1.06761	1.0119	1.03645	1.14786	0.970308	1.04904	0.98065
alkbh5	0.987943	0.926593	0.935677	0.858168	0.932247	0.681206	0.99246	0.935413	1.07213
allc	0	1.13585	1.53512	0	0	0	0.942121	1.00818	1.0497
alox12	1.12964	1.00361	1.0981	0.994663	1.05065	1.04504	1.05066	0.917281	1.03206
alox5a	1.04445	0.911973	1.07085	1.13403	0	1.59635	0.939091	1.06091	0
alpha2(I)	1.10989	1.64187	1.83821	2.22009	1.57044	1.18819	0.66867	1.19503	1.1363
alpk3a	1.25149	1.11965	1.84074	2.24235	2.10641	1.96744	0.835428	0.893916	1.27066
alpl	0.903621	0.872782	0.900996	0.900016	1.01127	1.01029	0.975352	0.990712	1.03394
als2a	0	0.925605	0.817972	1.37675	0.908429	0	1.3198	0.680202	0
als2b	1.12249	1.04229	1.00625	1.07937	1.07767	1.05821	1.01601	0.997198	0.98679
ambpl	1.27861	1.30774	1.3761	1.44385	1.65888	1.54162	0.987801	1.00062	1.01158
amdhd1	1.19309	1.2777	0.995256	0.806787	0.911253	0.959533	0.927385	0.900414	1.1722
amdhd2	1.21046	1.14393	1.11486	1.10361	0.988606	0.894991	0.95121	1.03721	1.01158
amer2	0.961666	0	0.900127	1.51749	0	0	1.1824	0.821138	0.996457
amfr;amfra	0.776378	1.05885	1.01674	0.989832	1.01156	1.0269	0.904496	1.08952	1.00599
amhc	0.986041	1.08485	1.16616	1.26381	1.09857	1.29112	0.932318	1.02725	1.04043
amigo1	1.0278	0.984312	0.991582	0.84632	0.660146	0.69902	1.09221	0.953941	0.953848
ampd1	0.81072	0.873254	0.896563	0.652806	0.669315	0.764993	0.938785	1.00903	1.05219
ampd2a	0.993138	0.994552	1.14355	0.919153	0.936124	0.960377	0.877602	1.07591	1.04649
ampd2b	1.05967	1.0475	1.06265	0.99947	0.986282	0.983556	0.977424	0.970822	1.05175
ampd3;zgc:55390	0.925049	0.903515	0.939337	0.917133	0.954704	0.975853	1.00537	0.983069	1.01156
ampd3a	0.8143	0.905571	0.914768	1.11418	1.08935	0.995451	0.937655	0.920268	1.14208
amph;wu:fq25h04	0.916431	0.96736	0.982385	0.82519	0.835329	0.878926	1.00778	0.980029	1.01219
amy2al1;zgc:66313	2.12847	1.06847	1.27924	3.83567	2.43363	2.3646	1.26623	0.866384	0.867387
amy3	0.850984	0.973843	0.883502	0.348309	0.399793	0.463889	1.12927	0.852685	1.01804
anapc1	1.12375	0.953677	1.0122	1.10248	1.13568	1.04064	1.00249	0.977327	1.02018
anapc10	0.97558	0.985234	0.839433	0.703528	0.89623	0.978487	1.03022	1.04555	0.924238
anapc2	0.951046	1.02453	1.06498	1.00258	1.038	1.02351	0.970761	0.964332	1.06491
anapc4;zgc:101872	0.980193	1.01394	1.06957	1.00976	0.992327	1.08191	0.993823	0.988632	1.01754
anapc5	0.997346	1.09703	1.01912	1.04496	1.21513	1.1568	0.978479	1.02432	0.997198
anapc7	0.848285	0.922977	0.942029	0.926778	0.841765	0.899637	1.15397	0.90902	0.937006
and1	1.09819	1.01636	1.02208	1.24509	0.987126	1.09626	0.953984	1.09991	0.946106
and2	1.16033	1.11371	1.1004	1.36508	1.28924	1.23107	0.882114	1.20632	0.911569
and3	1.12701	0.964921	0.864023	1.62309	1.28254	1.08031	1.0541	1.02021	0.925688
angel2	0	1.45054	1.32552	0.991534	1.41945	1.3009	0	1	0
Angptl1;angptl1a	1.1032	1.10305	0.96079	0.657423	0.704739	0.683886	0.83964	1.06398	1.09638
Angptl2;angptl2b	0.997772	0.959422	0.998599	1.02009	0.83237	0.739599	0.957278	1.07676	0.965964
ank1a	1.01953	1.04432	0.940038	0.85668	0.760121	0.880705	1.08503	0.935524	0.97945
ank1b	1.08699	0.999197	0.875718	1.00269	1.03052	0.984281	1.08476	0.905007	1.01023
ank2a	0.979105	1.02774	0.814207	0.97043	0.957903	0.9016	1.03754	0.94342	1.01904
ank2b	1.02144	0.94709	0.932137	0.959498	0.844565	0.907553	1.04593	0.903139	1.05093
ank3a	1.0411	1.10935	0.865867	1.06114	1.1399	0.96113	1.04793	0.892986	1.05909
ank3b	1.01028	1.05843	0.890179	1.07449	1.05413	1.04424	0.996715	0.914529	1.08876
ankfy1	0.896895	0.914239	0.9317	0.937228	0.909674	0.889357	0.992187	1.00323	1.00459
ankha	0.665727	1.38253	0.839043	1.66868	1.81762	1.61395	0.911293	1.31577	0.772935
ankhb	1.00826	0.918912	0.813471	0.966008	1.04075	0.763067	1.14807	0.859876	0.992052
ankhd1	0.976092	1.0165	1.00537	1.03963	1.02593	1.10685	0.959864	1.0085	1.03164
ankib1b	1.0802	1.00306	0.99074	0.983194	0.806379	1.03231	1.00925	1.0107	0.980059
ankk1	1.21194	0.701689	0.744391	0.902716	0.827538	0.757667	1.02651	0.973488	0
ankra2;wu:fd08c02	1.08342	0.879458	0.768247	0.845291	0.874627	1.1001	1.10359	0.834382	1.06202
ankrd11	1.32979	1.20415	1.16592	1.55217	1.29364	1.0682	0.932668	1.09684	0.970489
ankrd12	1.07255	1.02956	1.08812	1.63915	1.37309	1.40234	0.88507	0.907775	1.20716
ankrd13a	1.04483	1.00956	0.92732	1.03901	1.06152	1.05188	1.00675	1.03248	0.960769
ankrd13d	#DIV/0!	#DIV/0!	#DIV/0!	#DIV/0!	#DIV/0!	#DIV/0!	#DIV/0!	#DIV/0!	#DIV/0!
ankrd16	0.873354	0.988048	0.814138	1.12931	1.13107	0.975966	1.12813	0.822738	1.04913
ankrd28b	1.01204	1.01392	1.04379	1.03365	1.04247	1.08355	0.978584	1.04544	0.975973
ankrd40	1.18407	1.1208	1.18851	1.25243	1.047	1.10545	0.934361	1.07762	0.988021
ankrd44	1.01603	0.97659	0.903315	0.934667	0.891568	0.890426	0.996045	0.920065	1.08389
ankrd46a	1.08671	0.870327	0.817391	1.06543	1.1049	0.826317	0	1	0
ankrd49	0.888252	1.20061	1.21351	1.02601	1.12888	1.20986	0.973125	0.989216	1.03766
ankrd52	1.00876	1.03953	0.963429	1.17498	0.929707	0.943277	1.01009	0.980813	1.0091
ankrd54	0.91685	0.77767	0.848158	0.972043	1.00548	0.99898	1.13669	0.802125	1.06118
anks1b	1.06973	0.715601	0.705531	0.892871	0.621895	0.519828	1.08511	0.900869	1.01403
ankzf1	1.01534	1.07294	1.33804	1.2303	1.3822	1.21012	1.01805	0.926564	1.05539
ano10	1.06974	0.977349	1.07178	1.01804	1.00812	0.939232	1.01313	1.00699	0.979881
ano10b;zgc:153923	0.948838	1.20151	1.0407	0	0	0	0.927518	1.04364	1.02884
ano5a	0.933742	0.938105	0.975128	0.802829	0.731616	0.816806	1.05553	0.949614	0.994855
anp32a	1.03883	0.963727	0.968896	1.14342	1.10139	1.07549	0.988613	0.994313	1.01707
anp32b	1.11034	0.945113	0.977209	1.17051	1.08449	1.0956	1.0222	0.998208	0.979593
anp32e	1.01952	0.932466	0.943713	1.11449	1.17102	1.10597	0.982594	1.00923	1.00818
anpepa	1.02545	0.942047	1.18988	0	0.783056	0	0	1	0
anpepb	0.900044	0.949643	0.885611	0.61991	0.613277	0.671712	1.04632	0.962994	0.990686
antxr2a	1.0131	0.976546	0.882641	1.01365	0.963581	0.893043	1.03802	1.00782	0.954162
ANX	1.2025	1.06198	1.17135	0.995479	1.06789	1.01835	1.01751	0.989288	0.993201
anx13	0.907707	0.987655	0.953526	0.97404	0.932612	0.970197	0.983528	1.01797	0.998506
anx1a	1.05433	1.02295	1.09431	1.12	1.20897	1.11188	0.926973	1.01544	1.05759
anx6	0.938918	0.970238	0.985218	0.935227	0.903625	0.962687	0.983341	0.997416	1.01924
anxa11a	0.953086	1.00519	1.0518	0.933171	0.921806	0.948126	0.97464	0.988229	1.03713
anxa13l	1.06966	1.07807	1.03193	1.09927	1.16786	1.08791	0.970673	1.03318	0.996146
anxa14	1.10723	1.10514	0	0	1.22031	0	1.01676	0	0.983242
anxa2	0.997372	1.0105	1.00621	1.15809	1.23192	1.09847	0.988727	1.0131	0.998176
ANXIV	0.967621	0.9869	0.966549	0.702152	0.676701	0.679657	0.984227	0.995203	1.02057
aoc2	0.964279	0.963373	0.970348	0.867824	0.940745	0.911895	1.01469	0.957855	1.02745
aox3	1.05678	0.949305	0.930629	1.15209	1.03346	1.16413	1.03453	1.01785	0.947623
aox6	0.994942	0.973557	0.888074	0.924504	0.957676	0.817813	1.17474	0.938253	0.887012
ap1b1	0.969318	0.976636	1.00968	0.920944	0.90953	0.939453	0.986125	1.00913	1.00474
ap1g1	1.00426	0.976393	0.930752	0.956753	0.967178	0.97505	1.00445	0.979119	1.01643
ap1m1	1.01635	1.00529	1.00431	1.0232	0.945412	0.92715	1.02365	0.969962	1.00638
ap1m2	0.943435	1.00378	1.05526	0.731144	0.698318	0.740287	0.966735	1.03761	0.995654
ap1m3	1.18066	0.987499	0.865265	1.01997	0.963383	0.93776	1.05402	0.966036	0.979943
ap1s3a;zgc:112172	0	1.13506	1.22567	0	1.41003	0.981772	0	1.16046	0.839544
ap2;tfap2a	0.981987	0.912014	0.931977	0.935618	0.859674	0.896671	1.01306	0.969904	1.01703
ap2a1	0.962968	1.00437	0.976556	0.933505	0.959879	1.00322	0.971886	1.01099	1.01713
ap2m1a	1.09497	1.1999	1.0856	0.754576	0.993602	1.2702	0.987143	0.86231	1.15055
ap2m1b	1.01496	0.994192	0.956087	0.978495	0.98233	0.958308	1.01107	0.975059	1.01387
ap3b1	1.02683	1.05946	0.968561	0.866591	0.932603	0.933503	1.01725	0.955849	1.02691
ap3b2	0.932698	0.982643	0.932341	0.845111	0.832322	0.9624	1.02902	0.973784	0.997193
ap3d1	0.979143	0.955033	0.978508	0.773785	0.933742	0.899274	0.995134	0.975181	1.02968
AP4;OTTDARP00000001652	0.835401	0.960061	0.809706	0.856507	0.884397	0.973203	0.981663	1.05346	0.964877
ap4e1	0.93985	0.979842	0.863678	1.08313	1.07087	1.14578	1.13505	0.900664	0.964289
ap4m1;zgc:91931	0.977033	1.34836	1.21009	0	0	0.981415	0.843413	1.0974	1.05919
ap5m1;zgc:112153	1.05645	1.13048	1.1248	1.29637	1.51456	1.09625	1.01449	1.07681	0.908697
ap5z1	0	0	0.903637	0	0	0	0	0	1
apaf1	1.01849	0.984364	0.989933	0.99978	0.882129	0.931722	1.05259	0.95277	0.994644
apba1a	1.07965	0.999524	0.922471	1.01161	0.884347	1.05224	1.00514	0.956477	1.03838
apba2b	0	0	0	0	1.72926	2.01615	1	0	0
apbb1ip	1.04346	0.99423	0.922259	1.22219	1.25171	1.08523	0.997372	0.972656	1.02997
apbb2b	1.18657	1.20101	1.07924	1.30829	1.41738	1.21681	1.14124	0.828489	1.03027
apc;cb965	1.07992	1.17919	1.01871	1.38912	1.22745	1.14419	0.962447	1.00468	1.03287
apeh	0.980171	0.988134	1.0294	0.855023	0.902123	0.867421	0.974417	1.01584	1.00974
apex1	0.971139	1.10927	1.12823	1.24067	1.15233	1.27673	0.881011	1.09388	1.0251
apg5l	1.11604	1.24041	1.07665	1.21256	0.983952	1.15348	0.827598	1.18873	0.98367
api5	1.02916	0.96907	0.955901	1.0248	1.05726	1.03179	1.01454	0.971817	1.01364
apip	1.08099	1.02063	1.16441	1.04608	1.15398	1.0197	0.851749	1.05984	1.08841
aplp1	1.18284	1.07254	1.18207	1.24081	1.05265	1.26956	0.826516	1.07226	1.10123
aplp2;fk52a05	1.0777	1.04998	0.942473	0.979189	1.04582	1.07438	0.870318	0.988038	1.14164
apmap	0.985757	0.97467	0.960615	0.907841	0.984182	0.93266	1.0425	0.980165	0.977338
apoa1	1.05873	1.19301	1.05343	1.12733	1.36675	1.20598	0.942879	1.08025	0.976868
apoa4	0.953964	0.983163	0.862066	1.04592	1.1808	1.04193	1.01374	0.954044	1.03222
apoa4a	1.31799	1.65511	1.25668	1.25962	1.15157	1.11216	0.907774	0.94178	1.15045
apoa4b.2	1.0715	1.00576	0.757698	1.42283	1.3362	1.23664	1.06383	0.818292	1.11788
apoba	1.00908	0.941055	0.983273	0.913532	0.917383	0.944727	0.952653	1.02279	1.02456
apobb.1	1.0864	0.963583	0.938805	0.987506	0.971743	0.958041	0.997932	1.01209	0.989977
apobb.2	0.964712	0.923068	1.0147	0.563685	0.347181	0.40738	1.02282	0.937275	1.03991
apoc1	0.593077	0.632755	0.768322	1.25788	1.20716	0.619605	1.05563	1.01179	0.932577
apoc2	0.969708	0.940689	1.00301	0.888469	1.17064	1.02502	1.02455	0.956449	1.019
apoda.1	0.867786	0.932868	0.864833	0.760998	0.864742	0.797294	0.93226	1.0311	1.03664
apoeb	1.04737	1.26251	1.24764	1.71617	2.43135	1.76453	0.848943	1.14426	1.0068
apol1	1.14764	1.29267	1.0569	0.808674	1.26728	1.05447	0.972043	1.1398	0.888159
apom	0.949445	0.864647	0.948476	0.929335	0.917689	0.831333	1.07665	0.99295	0.930399
appl1	1.00896	1.08521	1.01056	1.1005	1.1281	1.1152	0.959342	1.03469	1.00596
appl2	0.856424	1.02079	0.991315	0.995167	1.06213	0.986509	0.922891	1.074	1.00311
aptx	0.932553	0.812542	0.980729	1.35104	1.46004	1.03585	1.02695	1.03805	0.934998
aqp11	1.17708	1.32204	1.10105	1.09356	1.0981	1.1801	0.939468	1.06486	0.995673
aqp3	1.02356	0.914391	0.935188	0.902022	1.16576	1.11817	1.00745	1.05762	0.93493
aqp4;si:ch211-192k9.1	0.877758	0.826252	0.787114	0.975796	0.896011	0.989413	1.04598	0.909733	1.04429
aqp8a	1.02454	0.97406	1.34383	0.947908	0.919522	0.819526	1.11227	0.916998	0.970735
ARAF	1.11653	1.02774	1.04064	1.0742	1.05296	0.970255	1.03637	0.941994	1.02164
arap1	1.02986	1.00663	1.04769	1.14574	0	0.677758	0.88682	1.17838	0.934799
arcn1	1.04055	1.05147	1.05607	1.09504	1.12238	1.12654	0.939501	1.05277	1.00773
arcn1l	1.04246	1.00658	0.93869	0.979462	1.10729	1.04915	0.965946	0.99554	1.03851
ard1a	1.00373	1.16527	1.19461	1.32593	1.36279	1.2665	0.856041	1.12556	1.0184
arel1	0.871476	0.96994	0.84201	0.756731	0.815142	0.913361	0.91407	1.07928	1.00665
arf1	0.953112	1.11982	1.15906	1.16458	1.25118	1.35269	0.786178	1.03388	1.17994
arf1l	1.02331	0.943738	1.36627	0.740704	1.32129	1.59283	0.535502	1.12147	1.34302
arf3	#DIV/0!	#DIV/0!	#DIV/0!	#DIV/0!	#DIV/0!	#DIV/0!	#DIV/0!	#DIV/0!	#DIV/0!
arf6b	0.906117	0.98383	1.03962	0.940186	1.01817	1.03479	1.00435	1.00734	0.988307
arfgef1	0.91579	0.97032	0.944757	0.872052	0.821192	0.904616	0.991248	1.02905	0.979697
arfgef2	0.978324	0.97976	0.975876	0.917334	0.903503	0.941146	1.03718	0.981162	0.98166
arfgef3	1.03906	0.977863	1.01608	0.821941	0.958055	0.893417	0.913338	0.987266	1.0994
arfip1	1.08897	1.04793	0.998434	1.10751	1.20554	1.07242	0.914941	1.04849	1.03657
arfip2a;zgc:92579	0.952148	0.910779	0.98532	0.850123	0.889143	0.852601	1.05158	0.975172	0.973248
arfip2b;im:7136059	1.09481	1.00751	1.01886	0.944481	0.909123	0.984615	0.929112	1.01005	1.06084
arfrp1;zgc:113118	1.01249	1.02984	1.0126	1.03553	1.05585	1.05266	0.933811	1.09848	0.967708
arglu1a	1.12363	1.04633	0.995969	1.06326	1.18091	1.10043	0.995386	1.00785	0.99676
ARHG	0.934475	1.01319	1.00796	0.795064	0.895369	0.864208	0.960251	1.01907	1.02068
arhgap12a	0.945404	1.11738	1.05138	0.995844	1.18087	0.781304	1.08983	0.972261	0.937909
arhgap17a	1.06258	0.957561	0.894111	1.0037	0.971237	0.86277	0.974	0.999592	1.02641
arhgap17b	1.03626	1.01255	1.04299	0.949561	0.976233	1.02533	1.00763	1.04059	0.951779
arhgap18	0.922815	1.01704	1.05525	0.932064	1.03458	0.956635	0.818999	1.08818	1.09282
arhgap21b	1.35588	1.1472	1.21877	1.27411	1.27794	1.20129	1.08691	0.928184	0.984905
arhgap23a	0	1.03435	1.17131	1.22288	1.35616	1.19169	0.980588	0.926604	1.09281
arhgap27	1.21995	0.905779	1.0887	1.39148	0	0.92295	1.14955	0.88964	0.960813
arhgap27l	1.1619	0.946204	0.872798	0.926316	0.91653	0.99414	1.12134	0.895323	0.983335
arhgap31	#DIV/0!	#DIV/0!	#DIV/0!	#DIV/0!	#DIV/0!	#DIV/0!	#DIV/0!	#DIV/0!	#DIV/0!
arhgap32b	1.22177	0.989194	0.992752	0.989732	0.952816	0.934366	1.27325	0.904053	0.822695
arhgap33	0.996454	0	0.81055	1.04215	1.12887	1.87157	1	0	0
arhgap35	0.928138	0.863388	0.968862	0.963636	0.960812	0.935077	1.04206	0.952412	1.00553
arhgap39	1.13297	1.04849	0.878317	1.18797	0.620019	0.930785	0.96951	0.890048	1.14044
arhgap4b	0.938657	0.971042	0.840074	0.866082	0.820044	0.901542	1.08008	0.945417	0.974504
arhgap5	1.04618	1.02009	1.03313	1.07179	1.07868	1.07896	0.990453	0.98557	1.02398
arhgdig	1.07908	1.00193	1.07737	1.0906	1.10325	1.13463	0.930985	1.01482	1.0542
arhgef1;arhgef1a	1.06487	1.07372	0.892653	0.968272	0.857515	1.02461	0.91691	0.98598	1.09711
arhgef10	1.17004	0.941037	0.906664	0.965496	1.16714	1.04115	1.02116	0.971116	1.00772
arhgef11	1.01231	0.967373	0.869136	0.906819	0.727629	0.864119	1.04095	0.946691	1.01236
arhgef12a	#DIV/0!	#DIV/0!	#DIV/0!	#DIV/0!	#DIV/0!	#DIV/0!	#DIV/0!	#DIV/0!	#DIV/0!
arhgef12b	1.10501	0.902988	0.83686	1.05833	1.01672	0.979855	1.00663	0.931271	1.0621
arhgef16	1.11272	1.04381	1.07564	0.992683	1.06207	1.01967	0.977193	0.950978	1.07183
arhgef18	0.784229	0.961213	0.994812	0.741449	0.733131	0.778603	0.918052	0.963032	1.11892
arhgef18b	1.20287	0.615524	0.855196	0.920285	0.833018	0.900854	1.28159	0.844118	0.874293
arhgef19	1.14336	0.966173	0.998982	1.09893	1.20505	1.22769	0.970257	1.0106	1.01914
arhgef1b	1.0482	1.03888	1.01754	1.02284	1.09104	0.986117	0.966759	1.01299	1.02025
arhgef2	0.881335	1.00608	0.9818	1.06816	1.08135	1.21075	0.922336	1.03004	1.04762
arhgef25a	1.13557	1.07734	1.0247	1.02382	0.841885	0.990059	0.975255	0.953193	1.07155
arhgef33	1.00242	1.14377	1.1305	0.855821	0.900979	1.06632	0.940221	1.07285	0.986926
arhgef37	0	1.09392	1.11936	0	0.812815	1.00985	0.821278	1.20449	0.974229
arhgef5	1.22473	1.00698	1.01953	1.14566	1.05193	1.02689	1.09679	0.900196	1.00301
arhgef6	0.939954	0.982371	0.979883	0.956467	0.959644	0.968134	1.01877	0.980543	1.00068
arhgef7;arhgef7b	0.905166	0.959686	0.892581	0.966304	1.09455	1.05646	0.926966	1.06883	1.00421
arhgef7a	0.97967	1.00489	1.03268	1.04335	1.01789	1.03341	1.0086	0.931978	1.05942
arhgef9;arhgef9a	0.931851	0.903291	0.929134	0.78436	0.728644	0.790386	1.08361	0.940379	0.976007
arid1aa	1.029	0.992303	1.02422	1.05724	0.990752	1.08386	0.991132	0.988186	1.02068
arid1ab	1.03835	0.999227	0.909277	1.08898	0.992719	1.06581	0.991159	0.983033	1.02581
arid1b	0.956164	1.10612	0.894454	0.973623	0.926049	1.20184	0.950875	0.93579	1.11334
arid2	0.967416	0.999354	0.975212	0.962764	1.00905	1.05293	0.989785	0.978177	1.03204
arid3a	1.11862	1.10638	1.05667	1.1271	1.2114	1.18901	0.957561	1.04218	1.00026
arid3b	1.16764	1.0768	1.07916	1.34407	1.44093	1.39565	0.954939	0.988795	1.05627
arid4a;zgc:110391	0.958677	0.900561	0.994269	0.981113	0.938315	0.894921	0.982243	0.979887	1.03787
arid4b	0	0	0	1.31923	0.935279	1.03639	1.1834	0.890028	0.926575
arih1	1.07198	1.01831	1.03971	0.982209	0.995037	0.93746	0.980361	1.05101	0.968629
arih1l	1.1186	0.993521	1.2738	1.23292	1.22756	1.21295	1.00802	0.898953	1.09303
arl15b	0.964029	1.0073	1.03786	0.922514	1.04894	1.02994	0.982281	0.988408	1.02931
arl3	1.0636	0.993929	1.0011	1.00789	0.940137	0.971225	1.00528	0.98836	1.00636
arl3a	0	0.731624	0	0	0	0	0	1	0
arl3l2;zgc:73116	1.02867	0.969191	0.992047	0.817746	1.06791	0.666402	1.05855	0.998711	0.942741
arl6	1.06082	0.98686	0.977455	0.99068	0.976112	0.982391	1.05226	0.986287	0.961458
arl6ip	1.02849	0.973539	0.915381	0.886505	0.914922	0.958043	1.06052	1.0022	0.937275
arl6ip5	1.16076	1.17084	1.10026	0.982996	1.19493	1.12107	1.06179	0.881318	1.05689
arl6ip6;zgc:162953	1.07044	0.97146	0.868395	0.760704	0.942377	0.864162	1.1264	0.853744	1.01985
arl8a	0.932885	1.00884	1.03768	0.983533	0.978223	1.03189	0.967052	0.990127	1.04282
arl8ba	0.927292	0.929461	0.930756	1.02995	1.03621	1.07252	0.969688	1.01847	1.01184
arl8bb	0.99621	0.928411	0.972341	1.0342	1.14917	0.981128	1.11119	0.950069	0.93874
armc10	1.04322	1.15569	1.12947	1.42293	1.19629	1.21168	0.945821	0.879548	1.17463
armc1l	0.974891	1.15688	1.11565	1.5082	1.5487	1.43023	0.814945	1.03447	1.15059
armc4	1.02798	0.974428	0.981089	0	0	1.10636	1.00386	0.91465	1.08149
armc6	0.945822	1.05866	0.923196	0.985752	1.04286	1.09881	0.939356	1.01893	1.04171
armc8	0.903267	0.89986	1.04989	0.922978	0.900156	0.849302	1.04189	0.890038	1.06808
armc9	1.28774	1.11067	1.02369	1.2926	1.30079	1.32031	0.970669	0.93449	1.09484
armh3	0.905123	0.968946	1.02899	1.06076	0.99551	1.04707	0.947487	1.01527	1.03725
armt1	1.03446	1.05534	1.05016	1.0076	1.05666	1.02549	0.966193	0.987985	1.04582
arnt;zgc:136664	1.12238	1.4905	1.08581	1.13884	1.38929	1.15163	1.09667	0.563114	1.34022
arnt2	0.978793	1.03703	0.986799	0.876571	1.10177	1.1498	1.07669	0.994723	0.928588
arntl2	0.910287	0.98377	0.928517	0.67754	0.818895	0.878365	0.990489	1.00184	1.00767
ARPC1A	1.02438	1.05645	1.00431	1.03773	1.06941	1.01456	0.984201	1.01157	1.00423
arpc2	0.990677	0.984267	0.995844	0.991016	1.02385	0.98273	0.995806	1.00544	0.998751
arpc4	1.04617	1.04532	1.03524	1.02152	1.0636	1.02071	0.970404	0.984117	1.04548
arpc5b	0.960696	1.09282	1.03292	1.02807	1.23132	1.04936	0.965553	1.04069	0.993758
arpc5l	1.0156	0.933247	1.00311	1.02083	1.02877	0.926317	1.09157	0.950106	0.958328
arpc5lb;si:dkeyp-15f12.2	0.920781	1.06488	0.98556	1.0818	1.16087	1.12967	0.925503	1.01315	1.06135
arpin	0.884762	0.946245	0.955739	1.02828	1.17656	0.934735	0.866516	1.08884	1.04465
arr3	1.05805	0.821925	0.823483	0.655938	0.624173	0.691932	1.10203	0.968461	0.929504
arr3l	0.944627	1.0115	0.977693	0.673827	0.811342	0.803253	0.966908	1.02674	1.00635
arrb1	1.07905	0.967832	1.05269	0.943202	1.03545	0.826956	0.966308	1.04981	0.98388
arrb2;arrb2b	1.03953	0.943651	0.949964	1.02674	0.951706	0.959422	1.01625	1.01722	0.966532
arrb2a	0.76872	0.862757	1.20691	0.976168	0.653705	0.870494	1.06357	0.907518	1.02891
arrdc1a;zgc:92248	1.2336	1.03425	1.00853	1.19202	0.940021	1.01689	1.0632	1.00084	0.935962
arrdc1b	1.01475	1.21822	1.06479	1.25012	1.49213	1.47113	1.03962	1.05346	0.906923
arsa	1.05388	0.911626	0.898079	1.06059	0.947081	0.948434	1.05639	0.897336	1.04627
arsb	1.37493	1.16226	1.21766	1.29449	1.13409	1.11843	0.97034	1.06	0.96966
arvcfb	1.01556	1.02869	0.98849	1.09796	1.10302	1.09631	0.950957	0.988554	1.06049
arx	1.20257	1.00836	0.802905	1.11707	1.08285	1.08849	0	0.957685	1.04232
asah1	1.09331	1.08036	1.08004	1.20663	1.09139	1.03322	0.986454	0.981149	1.0324
asah2	0.931832	1.03116	0.994459	0.62188	0.725573	0.786676	0.974319	1.00426	1.02142
asap1a;si:ch211-160i2.3	0.844747	0.916312	1.00448	0.844973	0.861904	0.993769	0.769666	1.21745	1.01288
asap1b	0.944879	1.02312	0.908265	0.86506	0.805148	0.881677	1.03189	0.970302	0.997811
asap2a	0.603176	0	1.16003	0	0	0.842659	1	0	0
asap2b;si:dkey-81b15.3	1.06333	0.959766	1.02446	1.08949	1.00647	1.09794	1.04452	0.961842	0.993635
asb6;zgc:110231	1.02643	0.905947	0.928976	1.00851	1.01515	1.06493	0.96617	0.961915	1.07191
asb-a	0	0	1.05682	0.905866	0.798853	0	0.821079	0.867901	1.31102
ascc2;zgc:63666	1.17381	1.09172	1.12298	1.16868	1.22916	1.09766	0.84307	1.12582	1.03111
ascc3	0.998072	1.02688	0.985474	0.997321	1.06591	1.05854	0.952621	1.05976	0.987617
asf1ba	0.968011	0.998103	0.983392	0.954539	0.866398	0.970847	1.045	1.01006	0.944944
asf1bb	1.01138	0.911224	1.07418	1.17428	1.13808	0.825764	1.12196	0.942418	0.935618
asgr1a	1.24218	1.03081	0	0	0	0	1.01246	1.00348	0.984059
asgrl1	0.730392	0	0.738547	0.595529	0	0	1.03779	0.884475	1.07773
ash2l	0.991671	0.967117	1.00709	1.03073	0.984103	1.04033	1.00373	0.995283	1.00098
asmt	1.31665	1.15723	1.01188	0	0	0	1	0	0
asmt;zgc:171885	1.18848	1.00688	1.26118	1.18694	0	0	0	0.818597	1.1814
asns	0.953142	0.975354	1.0191	1.0822	1.0752	1.09926	0.92316	1.04089	1.03595
aspa	1.11882	1.11881	1.18223	0.935607	0.949602	0.970687	0.992276	0.952526	1.0552
aspdh	1.07888	1.0722	1.15562	0.996795	0.876176	0.830074	0.824318	1.15708	1.0186
aspg	1.04805	0.989444	1.01845	0.845057	0.80372	0.83468	1.00131	0.985391	1.0133
asph	1.00061	0.92047	0.90507	1.10822	1.15915	1.13644	0.995667	1.01801	0.986321
aspnl	0.854171	0.968456	1.02695	0.381081	0.465634	0.423361	0.893236	1.0439	1.06287
asrgl1	0.836549	0.983165	1.06263	1.01041	1.18496	1.09517	0.891098	1.08037	1.02853
ass1	1.34213	1.12302	0.974862	1.40615	1.33638	1.19339	1.08733	0.92561	0.987065
astn1	1.09252	0.97874	1.0227	0.875073	0.804434	0.725616	1.04789	0.965039	0.987072
asun;zgc:55466	1.00948	1.10029	0.935167	1.03678	1.03998	1.16956	0.912311	1.08204	1.00565
atad1a	1.07975	1.2197	1.22708	1.1407	0.859393	1.05501	0.759299	1.25205	0.988655
atad1b	0.944399	1.04585	0.964169	0.95184	0.899697	0.895353	0.998387	0.9847	1.01691
atad2b	0.97445	0.951167	0.963063	1.03435	0.946319	1.04975	1.04849	0.983361	0.968149
atat1	1.04633	1.06784	0.977632	1.01369	1.03272	1.14728	0.982828	0.949667	1.0675
atcaya	1.02987	0.888154	0.944783	1.05978	0.814761	1.01579	1.14247	0.970015	0.887511
atcayb	0.943762	1.2289	1.22493	0	0	0.934412	0.811285	0.822693	1.36602
ate1	1.11313	0.957816	1.03971	1.20083	1.17781	1.23054	0.998373	1.05051	0.951121
atf7ip	1.04998	1.1524	0.883967	1.397	1.07592	1.22367	0.940835	0.970453	1.08871
atf7ip2	1.05082	0.953636	1.06506	1.19087	1.09996	1.08333	0.912649	0.993496	1.09385
atg101	0.901292	1.01302	1.13921	0.959681	1.00768	1.08436	0.890665	1.01708	1.09226
atg2b	0.842762	0.791281	0	0	0	0.829441	0	1.09731	0.902695
atg3	1.22664	1.18745	1.24791	1.52883	1.46645	1.2949	0.971625	1.00821	1.02017
atg4b	1.1313	0.987517	1.06909	1.20753	1.14859	1.05179	0.975893	1.03402	0.990084
atg4cl	1.31203	0.708837	0.631113	0.677547	0.675397	0.625584	1.29157	0.829712	0.878717
atg7	1.04981	1.04016	1.04245	1.0564	1.02388	1.00156	0.983704	1.01942	0.996871
atl1	0.969361	1.04477	0.989645	0.852739	0.850422	0.929706	1.05282	0.957079	0.9901
atl3	1.05141	1.02472	1.06338	0.965614	1.02376	0.982246	0.966026	1.01119	1.02279
atm	0	1.27977	0.752293	0	0	0	1.06869	0.906387	1.02492
atox1	1.1991	1.01573	0.775862	1.0628	1.13058	0.917006	1.02411	0.847862	1.12803
atp[a]1A1	0.835703	1.02777	1.02882	0.886358	1.02029	1.01881	0.941171	1.08865	0.970183
atp[a]1A2a	0.956873	1.05248	1.0029	0.775042	0.811493	0.877056	0.942981	1.00783	1.04919
atp11a	1.07213	1.15439	0.880226	0.977427	1.00287	0.984216	1.16081	0.892281	0.946909
atp11c	0.968331	1.27424	1.23099	0.957934	1.02309	1.12423	1.06444	0.932358	1.0032
atp13a1	0.987189	1.03375	1.01833	0.92668	0.932069	0.951884	1.00346	0.997051	0.999486
atp13a3	0.928407	0.968084	0.957754	0.908879	0.839077	1.05715	1.02132	1.03282	0.945859
atp1a1	0.947373	0.96154	0.945426	0.894642	0.936015	0.931015	1.00592	0.978101	1.01597
atp1a1l2	1.10281	0.978808	0.88402	1.41076	1.41184	1.3229	1.0016	1.02463	0.973769
atp1a2	0.892189	0.920276	0.918004	0.869309	0.866848	0.872633	0.972122	1.03354	0.99434
atp1a3b	0.935094	0.954519	0.910161	0.800783	0.776635	0.842825	1.00884	0.994253	0.996904
atp1b2a;wu:fc09e11	0.935436	0.931257	0.899056	0.777912	0.762434	0.857305	1.02744	0.967363	1.00519
atp1b2b;cb712	0.991628	0.916869	0.93678	0.473299	0.49436	0.525434	1.03498	1.00082	0.964198
atp1b3	1.0257	1.09574	1.03249	1.01933	0.929367	1.03071	0.911987	1.05844	1.02957
atp1b4	0.881331	0.912215	0.93487	0.885581	0.819767	0.871886	1.0453	0.954773	0.999924
atp23	1.02542	1.00992	0.999449	1.05855	1.0731	0.824814	1.05127	0.9282	1.02053
atp2a1l;im:7145237	0.99444	0.980362	0.903002	0.651071	0.692654	0.664201	1.03885	0.970982	0.990166
atp2a2	0.895037	0.96661	0.925383	0.701373	0.790701	0.776371	1.00066	1.02961	0.969728
atp2a2b	0.946332	1.03987	1.00385	0.930958	1.05889	1.059	0.92323	1.02735	1.04942
atp2a3	1.0457	0.993237	0.925431	0.989571	0.92741	0.947458	0.998696	0.991306	1.01
atp2b1a;wu:fe47b06	0.999817	0.933579	0.964912	0.975516	0.900633	0.969002	1.01302	0.991353	0.995624
atp2b1b	0.955998	0.904502	0.83671	0.673596	0.738993	0.766611	0.952088	0.98875	1.05916
atp2b2	0.982267	0.917623	0.878369	0.770402	0.757447	0.742296	1.08091	0.918304	1.00079
atp2b3a	0.992579	1.03248	0.956634	0.799124	0.869215	0.91236	0.98713	0.9887	1.02417
atp2b3b	0.922499	1.01174	0.906432	0.729245	0.829351	0.843332	1.0338	0.916578	1.04963
atp2c1	1.03932	1.08525	0.912251	0.971122	0.812063	0.86474	1.034	0.94744	1.01856
atp5a1	0.934841	0.982705	0.984346	0.927939	0.957697	0.925143	0.957898	1.05677	0.985333
atp5b	0.955881	1.05134	1.06668	1.0267	0.99447	1.0402	0.881711	1.1176	1.00069
atp5f1c	0.93488	0.949276	1.02482	0.924104	0.990921	0.990441	0.939201	1.02633	1.03447
atp5f1e	0.924291	0.937993	0.931216	0.839028	0.947674	0.898033	0.955183	1.0449	0.999916
atp5g;zgc:55970;zgc:73293	1.05289	0	2.23692	1.35788	1.47756	0.912213	0	0.791214	1.20879
atp5h	0.967396	0.967225	1.01612	0.952984	1.07179	0.98474	0.916006	1.10363	0.980367
atp5ia	0.839597	0.918502	0.907264	1.00244	1.16326	0.774625	1.02357	0.950178	1.02625
atp5if1b	0	0	0.966324	1.21479	1.06274	0.968932	0.913936	0	1.08606
atp5j	0.966869	1.03107	1.01491	1.1108	1.2201	1.02346	0.913335	1.06696	1.01971
atp5md	0.793574	0.956395	0.949868	1.21251	1.12895	0.91281	0.99955	1.03906	0.961394
atp5mf	0.942859	0.942188	0.996074	0.840589	0.906189	0.846373	1.02933	0.981892	0.988777
atp5o	0.980984	1.04259	1.04583	0.974228	1.0235	0.980308	0.937729	1.06769	0.994586
atp5s	0.94072	0.904498	0.823903	1.05874	1.0262	1.11935	1.00381	1.01575	0.980442
atp6ap1a	0.971269	0.929945	0.889531	0.793992	0.767869	0.764977	1.08171	0.952963	0.965331
atp6ap1la	#DIV/0!	#DIV/0!	#DIV/0!	#DIV/0!	#DIV/0!	#DIV/0!	#DIV/0!	#DIV/0!	#DIV/0!
atp6ap2	1.09309	1.06896	1.01334	1.18295	0.914181	1.08742	1.02382	1.03056	0.945615
atp6e	1.01201	1.05392	1.0106	0.903125	0.86203	0.925296	0.969362	1.0536	0.977033
atp6v0a1	1.0113	0.99937	0.999382	0.924551	0.908114	0.941109	0.977001	1.00682	1.01618
atp6v0a1b;zgc:112214	0.983745	0.984324	0.995968	0.862773	0.826406	0.892112	1.03122	1.03226	0.936521
atp6v0a2a	0	0.825399	0.918614	0.633696	0.828673	0.909159	1.02987	1.07078	0.899353
atp6v0d1	1.03058	0.958947	0.980564	0.894531	0.808107	0.839507	1.01669	0.968835	1.01447
atp6v0e1	0.990547	1.04306	1.02574	0.981769	1.09365	1.06618	0.986084	1.05911	0.954808
atp6v1ab	1.06452	1.0839	0.968382	0.921445	0.990542	1.03905	1.01473	0.923898	1.06137
atp6v1c1a	1.02943	1.03491	1.02412	0.913779	0.89909	0.929106	1.02006	0.969774	1.01016
atp6v1c1b	1.11978	1.05384	1.08253	1.01776	0.934364	0.925526	0.983012	1.00427	1.01272
atp6v1e1a	0.861678	0.879319	0.972804	0.630107	0.835629	0.734591	1.02141	0.978912	0.999674
atp7a	1.05514	0.893205	0.962767	1.00457	0.742492	0.851784	1.05322	1.04663	0.900154
atp8a2	1.00911	1.01163	1.00298	0.671949	0.736448	0.660416	0.980142	1.04133	0.978523
atp8b1	1.0015	1.00536	1.00569	0.944829	0.941301	0.980561	1.02957	0.972113	0.998315
atp8b5a	1.03552	1.13716	0.944512	1.08579	1.23585	0.951471	0.928657	1.04969	1.02165
atp8b5b	0.719196	0.961505	0.936199	0.621938	0.705088	0.740129	0.943066	1.07655	0.980381
atp9a	0.963741	1.00352	0.842366	0.768762	0.967018	0.925372	1.0612	0.884407	1.05439
atp9b	0.865785	1.01836	1.01113	0.890062	1.04837	1.06444	1.02005	1.02643	0.953518
atpaf1	1.02524	1.05801	1.05734	0.783565	0.754001	0.748629	0.914164	1.13423	0.95161
atrn	0.867852	0.901998	0.884317	0.952919	0.786275	0.907492	1.07159	0	0.928412
atrnl1b	0.909291	0.938399	0.893347	0.716796	0.936818	0.929175	0.937219	1.094	0.968781
atrx	0.997949	0.995847	1.06894	0.989705	1.04984	1.02515	0.961864	1.04898	0.989152
atxn1b	0.711239	0	0	0	0	1.09742	1.07322	0	0.92678
atxn1l	0	1.46528	0.764638	1.12757	0	1.04551	0.939614	1.02925	1.03113
atxn2	1.08591	1.16428	1.00293	1.25804	1.2494	1.34971	0.788654	1.04868	1.16266
atxn2l;wu:fc31f08	1.06346	1.09779	0.89262	1.26993	1.14455	1.2419	0.972454	1.01818	1.00936
atxn3	1.01533	1.07095	0.882132	0.857725	1.00277	0.927587	0.953243	1.10359	0.943169
auh	1.01046	1.00854	1.05395	1.01542	1.01756	0.930669	0.9878	1.037	0.975204
aup1	1.00788	1.01661	1.03104	1.12528	1.17244	1.09176	0.952385	1.06146	0.986157
aurkb	0.926817	0.797115	0.96282	0.946652	1.14638	1.05787	1.11651	0.846337	1.03715
avd	1.38125	1.25964	1.23208	2.33642	2.22482	1.72294	0.986924	1.03053	0.982547
avl9	1.03779	0.916527	0.860281	0.922085	0.90794	0.90126	0.969542	0.947628	1.08283
b2ml	0.891231	1.10447	1.15035	0.880453	1.20327	1.23315	0.928867	1.08432	0.986816
b3galt6	1.17139	1.08726	1.11437	1.0335	1.3929	1.05223	1.16289	0.58645	1.25066
b3galtla	1.05088	0.899955	0.998401	0.885181	0.915564	0.64064	1.10164	1.02923	0.869131
b3gnt2l	#DIV/0!	#DIV/0!	#DIV/0!	#DIV/0!	#DIV/0!	#DIV/0!	#DIV/0!	#DIV/0!	#DIV/0!
b44;tnnt3b	0.881521	0.985633	1.01126	1.01701	1.03608	1.01334	0.886823	1.12323	0.989947
b4galt5	1.02504	1.20746	0.836799	1.214	0.997424	1.19949	0.731641	1.24445	1.02391
b4galt7;zgc:110571	1.07215	1.11685	1.06755	1.09461	1.17778	1.28709	0.877295	0.824205	1.2985
b4gat1	1.25156	0.989455	1.15349	0.824452	0.912816	1.2259	0.706952	1.02603	1.26702
b52b12	0.994205	1.00117	1.07353	0.94739	1.24606	1.15246	0.986468	1.00208	1.01146
babam1	1.15362	0.990628	0.990653	0.994904	0.939484	0.883723	0.961609	0.963263	1.07513
babam2	0.984373	1.03706	1.05369	1.08085	1.04366	1.12201	0.949438	1.02099	1.02957
bace2	0.950523	1.0898	1.09935	0.987577	0.944597	1.02674	1.1314	0.969743	0.898857
bach2b	1.14991	1.16264	0.954067	1.22904	0.806447	1.07697	0.954607	1.01974	1.02565
baf57;smarce1	0.868541	0.968312	0.981469	1.07557	1.13058	1.04081	0.895175	1.06578	1.03905
bag2	0.902925	0.952324	0.947509	0.752141	0.820903	0.775585	1.01538	0.997111	0.987506
bag5;zgc:114117	0.993861	1.12708	1.153	0.960754	0.860788	1.0246	0.975332	1.01077	1.01389
bag6	1.10447	1.07054	1.00676	1.2457	1.1869	1.18242	0.93929	0.97196	1.08875
baiap2a;wu:fk29g02	1.05534	1.01707	0.959429	1.10224	1.09625	1.09505	0.940961	1.00476	1.05428
baiap2l1a	0.911586	1.05796	0.979519	0.811474	1.13322	1.00878	0.953722	1.01449	1.03179
baiap3	0.954314	0.968332	0.959904	0.44442	0.48355	0.575574	1.07433	0.886568	1.0391
band7.2;stom	0.979791	1.03101	0.988879	0.948199	1.07725	1.06668	0.949069	0.996666	1.05427
banf1	0.973415	0.927879	0.996576	0.921742	1.00048	0.965678	0.973728	0.977471	1.0488
banp	1.04179	1.01384	1.02189	1.24802	1.0964	1.07999	1.04477	0.915795	1.03944
bap1	1.13084	1.12071	1.1547	1.16913	1.19848	1.21237	1.052	0.900196	1.0478
basp1	1.24399	1.0707	1.41006	0.839461	0.93168	1.35926	1.03422	1.05128	0.914495
bat1	1.14089	1.04724	0.973779	1.04196	1.03451	1.02613	1.05363	0.933537	1.01283
bat2;prrc2a	1.15127	1.33277	0.92565	1.76852	1.35247	1.55814	0.88448	0.855813	1.25971
bat5l	0.993038	0.998346	0.993579	0.93012	1.01522	1.01011	0.965312	1.0276	1.00709
bax	1.05307	0.910291	0.827895	1.13794	1.15658	1.07986	1.06966	0.973911	0.956425
baz1a	0.94715	1.00464	1.02914	1.15539	1.03233	1.15485	0.92439	1.02168	1.05393
baz1b	0.989876	1.02892	1.06375	1.03305	1.0447	0.975311	0.942189	1.02891	1.02891
baz2a;zgc:101601	1.04429	1.04367	1.08723	1.05474	1.06118	1.08406	0.950208	1.04675	1.00304
baz2ba	1.22201	1.10994	1.1192	1.4242	1.21474	1.13147	0.998596	0.979314	1.02209
bazooka	0.949855	1.09204	1.10674	1.10789	1.33503	1.24327	0.976817	0.988713	1.03447
bbof1	#DIV/0!	#DIV/0!	#DIV/0!	#DIV/0!	#DIV/0!	#DIV/0!	#DIV/0!	#DIV/0!	#DIV/0!
bbs2	0.871509	0.886517	0.92595	0.683626	0.734029	0.806676	0.98467	1.02192	0.993414
bbs4	1.20191	0.943269	0.933071	0	0	0	1.17435	0.847954	0.977693
bbs5	0.802798	0.98864	0.795005	0.670798	0.752711	0.712107	1.02749	0.988012	0.984497
bbs9	0.724217	0.888038	0.954766	0.626841	0.65852	0.818145	0.978517	0.945385	1.0761
bcam	0.989145	0.968658	0.990372	1.05709	1.05535	1.08629	0.992685	1.02022	0.987095
bcar1;zgc:175192	1.18055	1.10255	1.0132	1.21783	1.18252	1.23729	1.05841	0.894885	1.04671
bcas2	1.01869	1.10285	1.02375	1.24327	1.28558	1.24151	0.907499	1.00612	1.08638
bcas3	1.08806	0.984041	1.16601	1.02655	1.10233	1.24586	0.916237	1.0454	1.03836
bcat1;wu:fj66g02	0.698836	0.997592	1.12589	0.60907	0.922704	0.83402	0.90295	1.11074	0.986313
bcat2	1.03721	0.950207	1.00818	0.792745	0.860173	0.841712	1.02364	0.981016	0.995345
bccip	1.05305	1.07574	1.05093	1.36039	1.53057	1.42048	1.00339	1.04759	0.949026
bckdk	0.961369	1.05176	1.05672	0.978248	0.971804	1.04017	0.983189	1.03785	0.978962
bcl10	#DIV/0!	#DIV/0!	#DIV/0!	#DIV/0!	#DIV/0!	#DIV/0!	#DIV/0!	#DIV/0!	#DIV/0!
bcl2	0.63125	0.86069	1.13934	0.884301	1.03854	1.14172	0.839281	1.0825	1.07822
bcl2l	1.07301	1.04368	1.08836	0.961712	0.989521	1.01252	0.992566	0.940642	1.06679
bcl7a	1.24798	1.36709	1.0094	2.13077	1.46728	1.82215	0.653723	1.1033	1.24297
bcmo1	0.98864	1.17223	1.12802	0.888648	0.903819	0.93663	0.982177	1.07431	0.943513
bco2a	0.76365	1.10989	1.12135	0.535207	0.709724	0.757414	0.786476	1.07003	1.14349
bcr	1.05608	1.01819	0.984262	1.13209	1.1563	1.09892	1.00599	0.907626	1.08638
bcs1l	0.934745	0.937921	1.01535	0.999538	0.91212	0.988234	1.06193	1.00517	0.932893
bdh2	1.07928	0.979528	1.00309	1.01415	1.04097	0.99478	0.99168	1.02844	0.979885
becn1	0.880671	1.11083	1.24433	1.00946	0.990086	1.15641	0.686653	1.20322	1.11013
bend5	1.14315	1.05167	0	1.02689	1.05871	1.21225	1.23302	1.07388	0.693105
bet1l	0.927378	0.967008	0.906125	0.799538	0.737805	0.795426	1.00249	0.95339	1.04412
B-FABP	1.00772	0.957645	0.965707	0.914331	0.880084	0.895958	0.994182	1.01254	0.993281
bfsp1	1.00158	0.817719	0.696232	1.02146	1.16584	0.900726	1.08804	0.839122	1.07284
bfsp2	1.04429	0.841398	0.721755	0.977277	1.01429	0.95639	1.12524	0.819364	1.0554
bgnb	0.899537	0.799205	0.876461	0.872199	0.759136	0.703532	1.109	0.92288	0.968117
bhmt	1.3129	1.30175	1.29779	0.431944	0.375906	0.399773	0.878354	1.06846	1.05319
bicd2	1.11261	1.10891	1.0696	1.06086	1.12352	0.965399	1.10223	0.904321	0.993449
bicra	0	1.66408	1.3695	2.08684	2.01899	2.36835	0.460283	1.20839	1.33133
bin1b	1.00189	0.992504	1.03309	1.07411	1.05019	0.942623	1.0584	0.929271	1.01232
BIN2	1.05312	1.02199	1.04939	1.3108	1.32551	1.14926	0.970409	0.958544	1.07105
bin2;bin2a	0.715302	1.27074	1.31808	0.727329	1.00936	1.07608	0.824656	1.26554	0.909809
bir5a	0.565621	0	1.15456	0	0	0.83535	0.869097	1.1309	0
birc6	0.950705	1.00129	0.996869	1.03261	1.0723	1.05546	0.949664	1.00122	1.04911
bltp1	1.07703	1.04403	0.997747	1.05057	1.08847	1.35274	0.95826	1.02894	1.0128
bmi1a	0.804908	0.99354	1.20902	1.1943	1.17947	1.3582	0.970515	1.08182	0.947667
bmi1b	#DIV/0!	#DIV/0!	#DIV/0!	#DIV/0!	#DIV/0!	#DIV/0!	#DIV/0!	#DIV/0!	#DIV/0!
bmp1a	1.09501	1.02784	1.07732	1.01619	1.00426	0.983323	0.974484	1.03978	0.985732
bmp2k	1.15142	1.03556	0.912345	1.0495	0.983476	1.0903	1.00456	0.993698	1.00174
bmpr2b	0.995894	1.05304	1.09594	1.26013	1.43293	1.1808	0.972174	1.01351	1.01431
bms1	0.985635	1.10248	1.08025	1.14189	1.13835	1.1162	0.966349	1.02297	1.01068
bnc2	1.22186	1.6352	0.729277	1.23434	0	0	1.0772	0.986286	0.936513
bnip1b	1.15118	1.00954	1.19691	1.2281	0.931311	1.18154	1.20778	0.995578	0.796637
bnip2	1.03172	1.10222	1.06217	1.11132	1.12092	0.982191	0	0.987019	1.01298
bnipl	1.10491	0.926268	1.00747	1.01562	1.13707	1.00935	1.0316	0.895122	1.07328
bod1l1	0	0.821815	0.856457	1.15774	0.802023	0.961942	0.848988	1.04095	1.11007
bop1	0.959085	1.0896	1.23025	1.25282	1.28391	1.28575	0.924697	1.06271	1.01259
borcs5	1.05962	1.06962	0.737096	1.09764	1.35722	1.22186	1.13891	0.919263	0.941827
borcs6	1.21381	1.06467	0.751725	1.03589	0.999582	1.26303	1.18794	0.848293	0.963766
bphl	0.833493	1.24859	1.20584	0.788837	1.14608	1.15837	0.782869	1.19745	1.01969
bpnt1	1.20229	0.750709	1.0222	0.769288	0.785096	0.589771	0.844796	1.12843	1.02678
bpnt2	1.011	1.05728	1.19202	0.994729	1.03206	1.07086	0.973564	1.01645	1.00998
bptf	1.03391	1.00388	1.0293	1.03174	1.00844	1.06233	0.927526	1.03622	1.03625
braf	1.05652	0.987531	1.02581	1.04788	1.05537	1.08913	0.97089	0.990261	1.03885
brap	0.883872	0.933024	1.00058	1.12943	1.02698	1.10996	0.856569	1.05638	1.08705
brcc3	0.965396	1.02937	0.987024	0.970481	1.01361	1.00181	1.00869	0.989803	1.0015
brd1a	1.00133	0.949471	1.03168	1.2189	0.941349	1.0973	1.00412	0.931392	1.06449
brd1b;zgc:158610	0.900007	0.915947	0.872698	1.38518	1.14708	1.1042	1.09195	0.865638	1.04241
brd2a	0.991148	1.10375	1.13838	1.35646	1.34734	1.5276	1.01813	0.981871	0
brd3a	1.04081	1.10433	0.994328	1.32639	1.16383	1.22261	0.955199	0.961019	1.08378
brd4	0.934596	1.13996	1.01225	1.37082	1.35281	1.31305	0.943791	1.03775	1.01846
brd7	1.06127	1.15057	0.939566	1.13352	1.01707	1.06266	0.917619	1.12054	0.961844
brd9	1.20309	0.919729	0.935863	1.32819	0.955912	1.02786	0.99679	0.817094	1.18612
brdt	0	0	0	2.67476	0	0	0	0	1
bri3bp	1.06646	0.959792	1.03088	0.796608	0.783873	0.74061	0.992873	0.954691	1.05244
brinp1	0	0.842356	1.26611	0	0	0	0	1.10922	0.890785
brk1	0.700216	0.772979	0.811236	1.02645	0.955108	0.942785	1.08316	1.32662	0.590217
brms1la	0.951332	1.1214	0.970024	1.03865	0.827765	0.991971	0.90054	0.908619	1.19084
brn-3b	1.0626	1.11274	0.994878	1.12296	1.01889	0.972616	1.08081	0.859849	1.05934
brox	1.01159	0.925232	0.893361	0.906913	0.827706	0.933971	1.05414	0.976629	0.969231
brpf3b	0.826566	0.83205	0.912851	0.641636	0.837944	0.932549	0.594575	1.05014	1.35529
brsk2b	0.988247	1.04839	0.938313	1.34264	1.13121	1.16981	1.01939	0.942301	1.03831
brunol5;celf5a	0.99825	1.07767	0.9826	1.05084	1.0148	1.02868	1.01624	0.972099	1.01166
brwd1	0.963785	1.07125	0.900574	1.2113	0.825866	1.24262	1.073	0.977768	0.949235
brwd3	0.871907	1.04424	1.21415	0.354469	0.357529	0.56534	0.852554	1.08307	1.06437
BS69;zmynd11	1.04791	0.955239	1.06524	0.941213	1.07947	1.17187	1.00491	0.978816	1.01627
bscl2l	1.272	1.13975	1.31848	1.4029	2.30613	1.58855	0.902487	1.1196	0.977912
bsdc1	1.02117	1.12913	1.05995	1.20751	1.15404	1.18375	0.992232	1.02945	0.978318
bsg	0.984328	1.03712	1.09703	1.05447	0.988626	1.0318	0.997103	1.05537	0.947525
bsna	1.2059	1.11886	0.844442	1.22794	1.03696	1.07716	1.00217	0.835179	1.16265
bsnb	1.06142	1.08987	0.739603	1.24124	1.08047	1.15927	1.00514	0.874226	1.12063
btaf1	1.01326	0.957773	0.925787	1.05931	1.03588	1.06576	1.01224	0.976899	1.01086
btbd10b	#DIV/0!	#DIV/0!	#DIV/0!	#DIV/0!	#DIV/0!	#DIV/0!	#DIV/0!	#DIV/0!	#DIV/0!
btbd17a	0	0.846168	0.846298	0	0	1.06498	0.864109	1.09258	1.04331
btbd17b	0.929872	0.892427	0.937376	0.857943	0	0.896567	1.11014	0.921213	0.968651
btbd9;wu:fd16d11	0.996177	0.955551	1.06461	0.954823	0.962055	0.923126	0.96911	1.07144	0.959452
btf3;wu:fb05d06	0.817282	1.10299	1.06111	0.91908	1.06422	1.02246	0.88167	1.10933	1.009
btf3l4	1.06832	1.00244	1.12059	1.51595	1.6881	1.50893	0.971066	1.05847	0.970469
btr18	1.0184	1.28922	1.37901	1.21131	1.24794	1.34093	0.710178	1.2253	1.06452
bub1ba;si:ch211-158b22.2	#DIV/0!	#DIV/0!	#DIV/0!	#DIV/0!	#DIV/0!	#DIV/0!	#DIV/0!	#DIV/0!	#DIV/0!
bub3	0.9488	1.012	1.07215	1.10097	1.04238	1.15349	0.905084	1.13315	0.961766
bud31	1.03126	1.021	0.98125	1.01853	1.01784	1.10721	0.924796	1.05919	1.01601
bves	1.04107	0.99981	0.977358	0.884251	1.02157	0.936814	1.09768	0.915863	0.986458
bxdc1	0.867857	1.03826	1.06008	1.18597	1.21527	1.20123	1.05378	1.01963	0.926594
bxdc2	1.07808	1.00035	1.08143	1.28149	1.22991	1.29406	1.01995	0.998537	0.981513
bZ1N7.1;sema6e	0.838751	0.847502	0.810715	0.994624	0	0.980867	1.15829	0	0.841713
bzw1a	1.08398	1.03475	1.0554	1.07508	1.04422	1.0438	0.980035	1.00131	1.01866
bzw1b	0.990422	1.01457	1.026	1.04292	0.963094	1.09457	1.14191	0.933268	0.924826
bzw2	0.964064	0.988698	0.960882	0.832971	0.804152	0.773861	1.03896	0.995463	0.965574
c10orf11	1.24852	1.0676	0.835613	1.14772	0.978277	0.942426	1.05442	0.99014	0.955441
c10orf22b	0.973939	0.972591	0.969101	1.01048	1.08254	0.928309	0.953194	1.15205	0.894755
c13h10orf71	0.936167	0.823497	0.643171	0.699814	0.831236	0.894707	1.23227	0.947871	0.819863
c17h14orf159	0.872185	0.967499	0.971839	0.906928	0.760186	0.893059	0.95965	0.995373	1.04498
c1galt1b	0.988613	1.00267	1.01475	0.768793	1.09429	0.824117	0.948807	1.03289	1.0183
c1galt1c1	0.995233	1.01656	1.03007	0.898473	0.909994	1.16385	0.983984	0.979354	1.03666
c1qbp	1.14776	1.11527	1.11195	1.35471	1.40297	1.25871	0.98425	1.0951	0.92065
c1qtnf3	0.872211	1.11055	1.10847	0.843155	0.863275	0.98032	0.900447	1.10853	0.991027
c20orf20	1.14336	1.3573	1.29703	1.23782	1.34632	1.44629	1.15341	0.801131	1.04546
c24h7orf50	0.910387	0.915992	0.947431	1.37482	1.11296	1.12632	1.22046	0.956488	0.823047
c2cd2	1.01642	1.01718	1.19799	0.974676	0.957631	0.964241	0.994762	0.998672	1.00657
c2cd2l;tmem24;zgc:153961	1.09438	1.0208	1.07251	0	0.885032	0.814038	1.17266	1.0101	0.817243
c2cd5	0.863413	1.06408	0.993288	1.18071	0.927875	1.05041	0.927928	0.911444	1.16063
C3-1	1.19278	1.11565	1.20682	1.29751	1.18121	1.09388	1.03165	0.998342	0.970007
c3a.1	1.10542	1.08059	1.1151	0.84444	0.895726	0.836468	0.997061	1.02327	0.979671
c3a.3;c3c	1.13218	1.13014	1.20278	0.957015	1.09662	0.888092	1.0493	1.04556	0.905146
c3a.6	1.2794	1.35041	1.19711	0.585529	0.560502	0.674153	1.04318	0.87618	1.08064
c3b.1	1.09329	1.04321	1.22376	0.698816	0.772677	0.713598	0.882506	1.13874	0.978755
c3b.2	1.05923	1.11707	1.14742	0.725041	0.81008	0.825831	0.971514	0.977362	1.05112
c5	0.988913	0.985996	0.996592	1.17122	1.28542	1.2092	1.01249	0.977322	1.01019
c6;zgc:64073	1.08431	0.93917	1.16701	1.8135	1.72135	1.41436	1.0907	0.898668	1.01064
c6ast4;zgc:114183	0.885709	1.03519	0.956106	0.370405	0.39021	0.441677	1.0227	0.965235	1.01207
c7a	1.13194	1.01486	1.17217	1.39448	1.51866	1.29258	0.879535	1.0371	1.08336
c8a	1.09371	0.96573	1.04414	0.854263	0.789322	0.773069	1.09951	0.926733	0.973755
c8b	1.13072	1.06222	1.00994	0.853939	0.792776	0.783372	0.966216	0.948737	1.08505
c9	1.09797	1.04528	1.01611	0.897862	0.970253	0.984591	1.01334	0.947191	1.03947
c9orf23	1.04945	1.07902	0.829367	1.08146	1.12072	1.01048	1.03581	1.00421	0.959978
C9orf72	0.774746	1.12834	1.17347	0.907903	0.756246	0.831014	1.05408	1.01581	0.930106
ca15a;zgc:158584	1.17185	1.35411	1.19819	0.788396	1.13294	0.618743	0.861708	1.12341	1.01488
ca15b;zgc:65797	1.91102	0.984551	1.02279	3.09263	1.96769	1.48915	1.27878	0.867274	0.853944
ca16b	1.32472	1.30079	0	2.00089	1.89322	1.45957	0.840208	0.905127	1.25466
ca16c	0.993856	1.12977	1.06197	1.042	1.28176	0.913551	0.854411	1.02696	1.11863
ca4b	0.945791	0.769787	0.711871	1.09565	0.472275	0.646455	0.895497	1.07153	1.03297
ca5;ca5a	0.986686	0.973959	0.995427	1.04361	0.984043	0.966795	0.969861	1.01794	1.0122
ca6	1.05467	0.818062	0.926696	1.26778	1.10663	1.08977	1.09816	0.952167	0.949676
cab39	0.978684	0.972683	0.900287	0.925875	0.932049	0.906608	1.0259	0.961643	1.01246
cab39l	0.973297	1.01639	0.972953	0.915707	0.928511	0.956086	1.00972	0.980325	1.00996
CAB4b;cacnb4.1;cacnb4b	1.07316	1.06829	0.882619	0.761523	0.555698	0.624282	0.973901	1.14169	0.884407
cabin1	0.989073	1.00418	1.045	1.13918	0.951875	0.974697	0.970079	0.94792	1.082
cabz01076234.2	0.721672	0.991125	1.18681	0.522514	0.827048	1.01272	0.763328	1.07919	1.15748
cachd1	1.16141	0.969991	0.883152	0.738218	0.844027	0.846354	1.04491	0.923461	1.03163
CACNA1Ab;cacna1ab	0	0	0	0	0	0	0	1.00462	0.995376
cacna1bb	0.525796	0	0	0	0.646752	0	1.04176	1.02066	0.937588
cacna1s	0.93619	0.904922	0.929072	0.788418	0.775163	0.846242	1.03173	0.944306	1.02397
cacna1sa	0.967819	0.97192	0.974908	0.881415	0.779973	0.768955	1.06994	0.926853	1.00321
cacna2d1	1.05182	1.05494	1.14531	1.09054	0.761831	1.12168	1.02193	1.05135	0.926719
cacna2d1a	0.932951	0.996315	1.0497	0.878757	0.792887	0.960533	0.934199	1.06806	0.99774
cacna2d2a	1.00417	1.11673	1.05363	0.956626	0.936948	0.912847	0.970295	1.00809	1.02161
cacna2d3	0.953341	0.95749	0.884615	0.91974	0.783941	0.795723	0.919388	0.928943	1.15167
cacnb1	1.00761	0.974557	0.938905	0.871862	0.811444	0.849171	1.0031	0.965647	1.03125
CACNB2.1	0	0	0	0.805147	1.69777	1.98296	0	0	1
cacng1a	0.825725	0.994318	1.0009	0	0	0	0	1	0
cacng2	0.996946	1.06578	1.04959	0	0	0.473195	0.911887	1.11039	0.977728
cacng6b	0.913314	0.832215	0.829399	0.755009	0.861209	0.788517	1.01948	0.976651	1.00387
cactin	0.94506	0.90698	1.00591	1.027	1.16632	1.00292	0.990794	0.94096	1.06825
cad	1.09736	1.05274	1.01967	1.14412	1.22111	1.31438	0.990667	0.991221	1.01811
cadm1a	0.954851	1.01696	0.856316	0.89497	1.01121	1.01146	1.02938	0.855153	1.11547
cadm3	1.02654	0.926066	0.931869	0.979824	0.852008	1.00347	1.03756	0.982208	0.98023
cadm4	1.04102	1.06315	0.979818	1.04324	0.995013	0.991655	0.975533	1.01368	1.01079
cadpsa	1.01257	0.953649	0.825535	0.899495	0.847526	0.887772	1.14316	0.946691	0.910147
cadpsb	0.990158	0.958267	0.935064	0.759598	0.743182	0.795689	1.03396	0.96208	1.00396
cahz	1.08883	0.92813	0.96863	0.906093	0.807818	0.762887	1.09014	0.98958	0.920277
cai	0.852016	1.2352	1.21866	0.923159	1.33274	1.27987	0.757696	1.15368	1.08862
calb1	0.953272	0.968419	0.985933	0.954167	0.811942	0.96589	0.973667	0.958037	1.0683
calb2	0.932191	0.949804	0.902067	0.694385	0.665555	0.733306	1.09982	0.886896	1.01328
calb2l	0.971115	0.980369	0.939332	0.774269	0.796541	0.83568	1.02111	0.946429	1.03246
calcoco1	1.17566	1.17275	1.22984	1.22357	1.21831	1.08087	0.817358	1.12275	1.05989
calcrla	0.990225	0.817481	1.09409	0.892047	0.776586	0.708559	0.980739	0.960163	1.0591
cald1a	1.18614	1.0335	0.961811	1.36614	1.44212	1.27831	0.937492	0.987349	1.07516
cald1b	1.05541	0.80784	0.961492	0.86254	0.956894	0.838294	0.9418	0.994957	1.06324
calhm2	0	1.06157	1.25854	0.757765	0.789653	1.24073	0	0	1
calhm5.1	0	0.794893	0.84185	0.67674	0.867679	0.838641	0.963408	1.04946	0.987131
calm1a	0.821166	1.05912	1.08648	1.24413	1.49191	1.20237	1.04035	0.99133	0.968321
calr	0.915459	1.07043	1.06319	0.98129	1.16962	1.1138	0.877376	1.09249	1.03014
calr3b	1.41551	0.795825	0.867607	1.41687	0.823789	0.804538	1.23655	0.888406	0.875041
calua	1.05108	0.995964	0.968023	1.18562	1.35599	1.11796	1.06441	1.02767	0.907918
calub	1.04759	1.10022	1.07	1.3141	1.40925	1.3177	0.95372	1.03702	1.00926
camk1b	1.04922	0.915481	0.996729	0.90741	0.827443	0.852815	0.996393	1.00244	1.00116
camk1d	1.0595	1.17169	1.04685	0.954096	0.884078	0.9865	1.15849	0.930702	0.910809
camk2b	0.887243	0.990415	0.778784	0.52497	0.517749	0.620888	1.08025	0.911886	1.00786
camk2b1	0.993112	1.01491	0.928432	0.871177	0.835958	0.835877	1.02333	0.927708	1.04896
camk2d1	1.09628	1.03765	0.999526	0.983643	1.04612	0.9954	1.00327	0.951644	1.04508
camk2d2	0.950835	0.970216	0.897388	0.840442	0.795081	0.858084	1.01069	0.963693	1.02562
camk2g1	1.09579	1.0341	0.958664	1.05001	0.958939	0.978409	1.01641	0.959373	1.02421
camk2g2	1.0463	0.916653	0.940165	0.884351	0.819748	0.861357	1.12316	0.755556	1.12128
camkk1;camkk1a	0.992087	1.05192	0.964977	0.830773	0.949261	0.897149	0.996324	0.877784	1.12589
CaMKP	0.998135	1.07329	1.08621	1.10458	1.09096	1.13481	0.949079	1.07091	0.98001
camkv	0.938506	0.949494	0.945002	0.922043	0.822918	0.858847	0.960744	1.02664	1.01261
camkva	0.773656	0.9815	1.0718	0	0.654992	0.929852	1.05025	0.950661	0.999084
camkvl	1.00351	0.974664	0.850231	0.962493	0	0.922271	1.14944	0.863329	0.987232
camlg	0.951341	1.19741	1.29572	1.04763	1.1784	1.26401	0.95701	1.02458	1.01842
camsap1a	1.04294	1.05865	0.746326	0.838624	0.670563	0.973142	0	0.880876	1.11912
camsap1b	0	0.965959	1.09121	1.73007	1.61287	1.597	0.932333	0.682904	1.38476
camsap2a	1.10312	0.978806	0.952988	1.06804	0.891873	0.966771	1.04702	0.878724	1.07425
camsap3	1.04909	1.01421	1.00393	0.767069	0.735236	0.622615	1.03915	0.902102	1.05875
camta1b	1.18443	1.31449	0.483822	1.25428	0.926289	1.25191	1.02329	0.998056	0.978653
canb1;ppp3r1a;ppp3r1b;zgc:92169	0.931053	1.08446	1.07616	0.958692	0.947893	1.01103	1.0588	0.941239	0.999962
cant1	0.861143	1.01495	0.951257	1.21747	0.919322	1.06768	0.945879	1.01226	1.04186
canx	1.00663	1.04156	1.09014	0.980543	1.039	1.06122	0.91206	1.05614	1.0318
capg	1.0239	1.08574	1.11455	1.02852	0.98454	1.02764	0.938731	1.04236	1.01891
capn1;zgc:63788	1.02203	0.932746	0.969275	1.07635	1.0511	1.11044	0.985594	0.984761	1.02964
capn12	1.11809	1.02563	0.965244	1.09609	0.969048	1.10842	1.02757	1.00888	0.963548
capn15	1.04224	1.14705	0.948837	0	1.05825	1.14386	0.911369	0.97835	1.11028
capn1b	1.09437	1.02562	1.05078	1.1364	1.04999	1.15239	0.981519	1.0071	1.01138
capn2l	1.02796	1.01114	1.0897	0.992356	1.13864	1.06957	0.936929	1.05605	1.00702
capn3;capn3a	0.907507	0.915509	0.915305	0.949958	0.938638	1.00372	0.966379	0.996168	1.03745
capn3b	0.923996	0.893772	0.924552	0.906565	0.835058	0.929774	0.968515	1.01167	1.01982
capn5b	1.02139	1.05076	1.32092	0.759006	0.644473	0.930033	1.35591	0.942316	0.701775
capn7	1.01144	1.02303	1.07853	1.02652	0.934297	0.964905	1.04779	0.96542	0.986789
capn8	1.06913	0.926983	0.87183	1.47677	1.19229	1.19476	1.14166	0.851918	1.00642
capns1	1.00473	1.04242	1.06352	1.02372	1.24981	1.12292	0.953589	1.04024	1.00617
caprin;caprin1a;zgc:92043	1.02567	1.05578	1.04656	1.18493	1.17814	1.234	0.987291	1.01894	0.993764
caprin1b	1.03297	1.10006	1.08179	1.2026	1.16277	1.14132	0.940584	1.05724	1.00218
capsla	1.07233	1.17058	1.17093	1.09891	1.26464	1.32045	0.969911	1.02511	1.00498
capzb	0.963102	1.04014	1.03531	0.920776	0.933555	0.927381	0.93801	1.04305	1.01894
card11	0	1.02999	1.08222	1.07019	0.865399	1.08535	0.692729	1.2087	1.09857
card19	1.081	0.91307	1.04304	1.06079	0.894529	0.81552	0.972848	1.02744	0.99971
CARF;cdkn2aip;zgc:101658	1.13773	1.08421	1.04151	1.04714	1.114	1.12531	1.01275	0.859216	1.12804
carhsp1;wu:fc04b03	1.1565	1.25111	1.09876	1.46635	1.27083	1.36657	0.920928	1.0673	1.01177
carm1	1.00779	1.00849	1.00411	0.963725	0.956726	0.948376	0.997078	1.00577	0.99715
carnmt1;wu:fj43d04	0	0.627387	1.04593	0.971095	1.06798	0.973724	0	1	0
cars1	1.00496	1.07489	1.07822	0.969471	0.930837	1.01825	0.976593	1.01649	1.00692
cars2	0.951176	0.888874	0.994572	0.757033	0.701393	0.75681	1.10776	0.878443	1.0138
casc4	0.973348	1.09573	1.10385	0.983991	1.0031	1.07398	0.907568	1.0317	1.06074
cask;caska	0.974647	0.962897	1.13536	0.976173	0.84019	0.878679	0.965976	1.08054	0.953483
caskin1	1.14016	0.96518	0.792243	1.12682	0.959616	0.940722	0.957114	0.829272	1.21361
casp10	0	1.46349	1.34076	0.932191	1.36476	0.998861	0	1.20382	0.796182
casp3	0.979273	1.06876	1.04424	1.08219	1.10147	1.18128	0.970409	1.04757	0.982022
casp3b	1.06879	1.00389	0.986761	1.16156	1.31554	1.07433	0.970297	1.00972	1.01999
casp6l1	0	0	0	1.92195	0	0	1	0	0
casp7;zgc:110595	0.864443	1.00291	1.05674	0.814549	1.013	0.951808	0.852	1.12878	1.01922
casp8;zgc:92075	1.1538	0.903306	0.93913	1.26397	1.23269	1.0698	0.867727	1.09086	1.04141
casp9	0	1.13712	1.09725	1.17716	1.08678	1.22709	0.977084	1.00855	1.01436
caspa	0.925789	0.976934	0.895505	0.970645	1.10681	1.18245	0.979175	0.99429	1.02653
caspb	0.998668	0.889505	0.824423	1.15926	1.07711	0.990741	1.01484	0.999786	0.985372
Caspr2a;cntnap2a	0.95533	1.01464	0.895654	0.849111	0.777414	0.806315	1.02467	1.01562	0.959713
casq1a	0.964873	0.979219	0.931894	0.703456	0.689621	0.712846	0.978571	0.957331	1.0641
casq1b;zgc:154027	1.07613	0.950333	0.852285	1.40646	1.38143	1.57738	0.919705	1.05225	1.02805
cast	1.34434	1.17131	1.13675	1.5509	1.49537	1.47196	0.866591	1.08938	1.04403
casz1	1.13991	1.06913	1.03659	1.47658	1.11946	1.36892	1.09597	0.944744	0.959285
cat	1.11535	1.2042	1.19228	1.0671	1.05236	1.01996	0.9071	1.08448	1.00842
catD	1.09357	1.16293	1.07515	1.08033	1.15395	1.05461	0.954581	1.01016	1.03525
CAV1	1.05963	1.10561	1.08964	1.01705	0.998712	0.978033	0.90947	1.13345	0.957078
cav4a	0.808107	0.984306	0.817013	0.596389	0.794839	0	0	0.758288	1.24171
cavin1a	1.14245	0.958048	0.916662	1.27384	1.28498	1.30689	1.09249	0.830718	1.07679
cavin2a	1.32941	1.08265	0.979481	1.36636	1.30228	1.27391	0.920513	0.991948	1.08754
cavin2b	1.17745	1.09414	1.08236	1.31231	1.35549	1.13048	0.897155	1.11563	0.987217
cavin4a	1.10778	0.963695	0.930747	1.07133	1.05467	0.972257	1.08563	0.809276	1.10509
cb1006	1.05748	1.03242	0.989513	1.28156	1.39434	1.3553	0.936723	1.05003	1.01324
cb1025	0.962661	1.01651	1.00063	1.02019	0.991571	1.07438	0.94151	1.03571	1.02278
cb1032	0.858181	0.87845	0.85395	0.779753	0.901667	0.592567	1.06804	0.981266	0.950695
cb1039;fhl	0	1.13778	1.21285	0	0	1.35766	0.837932	1.33208	0.829993
cb107;gsna	0.95777	1.09063	1.06335	0.991192	1.06101	1.12184	0.900565	1.0389	1.06054
cb1082	0.827992	1.00779	0.967772	0.971197	1.19178	1.19867	1.00225	1.00068	0.997077
cb1084	1.14957	1.01085	0.996403	0.999309	0.88171	0.875593	1.07268	0.968283	0.959042
cb1093	1.03707	1.03624	0.982301	1.01199	0.974464	1.00072	1.01027	0.964204	1.02553
cb112	0.922138	0.993842	0.903984	0.804052	0.92487	0.931421	0.886735	1.08043	1.03283
cb116	1.04049	1.02544	1.03338	1.11935	1.16237	1.13954	0.969348	1.02726	1.0034
cb12;pabpc4	0.907414	0.970259	1.03666	1.04937	1.07864	1.06679	0.923806	1.04913	1.02707
cb126	1.03892	0.930752	0.894628	0.696587	0.63244	0.614291	1.07548	0.867698	1.05682
cb141	1.58312	0.855163	0.732131	1.72695	1.29228	1.04542	1.67216	0.655223	0.672619
cb142	0.934234	1.01794	1.01461	0.937762	0.979572	0.944346	1.01032	1.01163	0.978056
cb164	1.03925	1.00231	1.03928	1.15442	1.17768	1.16898	0.98184	1.04809	0.970075
cb168	0.987823	1.15556	1.10992	1.05785	1.18412	1.09692	0.871031	0.991363	1.13761
cb195	0.986359	1.16791	1.10159	1.1277	1.10307	1.15937	0.916519	1.09425	0.989232
cb255;zgc:163086	1.0813	1.08465	0.962781	1.02858	1.1298	1.16606	1.08804	0.979646	0.932314
cb275	1.07182	0.997379	0.938981	0.997599	1.00494	1.05623	0.980271	1.00684	1.01289
cb279	0.910297	0.938081	0.92571	0.694253	0.735126	0.793066	0.997423	1.00719	0.99539
cb28	1.05674	1.06446	0.879086	1.60571	1.61562	1.4913	0.965716	0.901407	1.13288
cb283	1.13854	1.08821	1.07977	1.10902	1.13482	1.10186	0.973026	1.02193	1.00504
cb291	1.05982	1.13772	0.959044	0.80279	0.822743	1.03537	1.0071	0.968507	1.02439
cb293	1.37963	1.20387	1.28178	1.65073	1.59267	1.58375	0.987785	0.99595	1.01627
cb3;egfl6	1.01644	1.06047	1.00214	1.17329	1.22867	1.21925	1.0133	1.03794	0.948768
cb326	1.08628	1.0796	1.11905	1.13726	1.12303	1.13641	0.924877	1.05708	1.01804
cb36	0.897262	0.962561	1.01047	0.707921	0.732082	0.791533	0.932308	1.05544	1.01226
cb369	1.17346	1.02432	0.692384	1.65428	1.51811	1.00444	1.2076	0.735095	1.0573
cb381	1.02712	1.15963	1.12313	1.16072	1.26203	1.32739	0.896006	1.1178	0.98619
cb408	0.854262	1.02052	0.848318	1.13009	1.00644	0.98074	0.943788	1.04877	1.00745
cb420;ctsf	1.40854	0.851631	0.289545	1.15051	1.05627	1.04244	1.09797	0.586746	1.31528
cb422	1.06813	1.1256	1.14685	1.36763	1.36011	1.32784	0.869479	1.09937	1.03115
cb430	0.999935	1.02753	0.948676	0.885712	0.90504	0.867749	0.96637	1.02299	1.01064
cb432	0.93132	0.970142	0.988457	1.07855	1.06784	1.12679	0.91332	1.0796	1.00708
cb447	0.899727	1.08284	1.06786	1.08482	1.1757	1.19722	0.944006	1.09019	0.965806
cb454	0.978801	1.0867	1.17505	1.18832	1.04619	1.12553	0.99615	1.02585	0.977998
cb463	1.11191	0.929205	0.90147	0.956351	0.857553	0.818505	1.12364	0.912486	0.963874
cb465	0.88727	1.10159	1.15108	1.03601	0.977972	1.20922	0.8772	0.995337	1.12746
cb503;robo3	1.51868	1.01434	0.942623	1.33706	1.39117	1.0042	1.12391	0.903173	0.972918
cb507	0.911166	1.00926	0	1.14327	0.937252	0.961762	1.04777	0.952229	0
cb549	1.06488	1.06622	1.02786	1.11299	1.03523	1.103	0.998294	0.984788	1.01692
cb555	0.743221	1.0661	0.930534	0.863282	1.31506	0.802457	0.951596	1.08413	0.964275
cb572;dclk2	1.09314	1.04696	1.01703	1.10058	0.977537	1.14769	1.00729	0.948173	1.04454
cb598	1.15764	1.09736	0.929066	0.931563	1.09005	1.00252	0.907231	0.951383	1.14139
cb626	1.08631	1.04369	1.07379	1.08896	1.1438	1.10084	0.946814	1.05289	1.00029
cb642	0.969419	1.06466	1.12315	1.01669	1.05023	1.15586	0.866086	1.07282	1.06109
cb65	1.22397	1.05908	1.05965	1.24498	1.05064	1.2146	0.93672	0.952577	1.1107
cb679	1.00402	1.10462	1.10222	0.974311	1.03096	1.04331	0.950443	1.05267	0.996884
cb710	1.07083	0.95648	0.956674	1.08904	1.06399	1.01709	0.99626	0.979036	1.0247
cb718	0.98081	1.02076	0.974681	0.976058	1.00626	0.945939	0.966982	1.03561	0.997408
cb722	1.02571	0.973622	1.01633	0.855356	0.831775	0.844663	0.999351	1.00784	0.992809
cb75	0.957729	0.992272	0.998422	0.96503	1.01059	0.934928	0.999047	0.993002	1.00795
cb758	1.01386	0.949715	0.900496	1.08514	1.23119	1.24201	0.97475	1.00503	1.02022
cb761;pak1	0.882461	1.13186	1.07646	0.868716	1.21291	1.29738	0.85908	1.05512	1.0858
cb765	1.35617	1.15599	1.12047	0.823969	0.749584	0.777072	1.02159	0.91901	1.0594
cb766	1.03579	1.04802	1.01193	1.09156	1.10589	1.07087	0.948358	1.07989	0.971747
cb800	0.989725	1.02416	0.949065	1.00142	0.996777	1.07254	0.966266	1.02174	1.01199
cb810	0.95793	0.945617	1.05611	1.03192	1.03408	1.00288	0.998222	0.986713	1.01506
cb828	1.14804	0.578159	1.01288	1.06024	0.838375	1.08045	1.04661	1.07654	0.876849
cb830	0.961002	1.07979	1.08113	0.873281	0.910496	0.996158	0.967629	1.03945	0.992916
cb831;sh3gl1b	1.00659	1.05531	1.08002	1.04097	0.972411	0.947971	0.963385	1.03245	1.00416
cb84	1.01752	1.00289	0.995927	0.887157	0.976677	0.855373	1.10255	1.02169	0.875754
cb843	1.01701	1.0008	1.04168	1.20479	1.18648	1.17302	0.998282	0.993418	1.0083
cb863	1.01254	0.993047	1.10025	1.06838	1.06765	0.985526	0.950007	1.06356	0.986434
cb869;tsc22d2	#DIV/0!	#DIV/0!	#DIV/0!	#DIV/0!	#DIV/0!	#DIV/0!	#DIV/0!	#DIV/0!	#DIV/0!
cb870	0.995142	1.14172	1.17819	0.919833	0.997021	0.984004	0.920685	1.07737	1.00194
cb874	1.10701	1.05005	1.02401	0.975471	0.978144	0.959285	1.02908	0.965556	1.00537
cb894	1.09571	1.02738	1.23445	0.867995	0.869514	1.20765	0.848608	0.963569	1.18782
cb896spalt;sall1a	0.872509	1.16887	1.29332	1.56576	1.20068	1.64412	1.13936	0.702566	1.15807
cb90	0.932651	1.08621	0.921332	1.01174	1.00445	1.05105	1.01748	0.995484	0.987034
cb914	1.0522	0.945326	0.994412	1.02429	1.01466	1.07626	1.05345	0.929955	1.01659
cb945	1.04482	0.975514	0.978292	0.933323	1.01166	0.964796	0.962097	1.01466	1.02324
cb948	1.02463	1.02215	1.06762	0.964195	0.943085	0.959591	0.942086	1.04394	1.01398
cb954	0.993313	1.03631	1.18088	1.08058	1.18233	1.1934	0.931072	1.03652	1.03241
cb96;prps1;prps1a;zgc:76932	1.06573	1.16227	1.1626	1.23779	1.33426	1.32667	0.948517	0.998708	1.05278
cb980	1.02345	1.12271	1.06613	1.05716	1.18464	1.171	0.965938	1.04902	0.98504
cb997	1.08571	1.14174	1.07785	1.27536	1.48887	1.35389	0.914249	1.08816	0.997591
cbfa2t3;runx1t1	1.21601	1.0086	0.688289	0.914138	0	0.953308	1.0675	0.922279	1.01022
cbfb	1.06211	1.05764	1.18716	1.20217	1.08912	1.09672	0.922567	1.088	0.98943
cbl;zgc:92560	1.22343	0.949814	1.06829	1.1366	0.933494	1.22406	0.866548	1.02671	1.10674
cblb	0.902444	1.04273	1.04798	0.905505	0.954767	0.849838	1.00748	0.968885	1.02363
cbll1	1.47591	0	1.19245	1.41001	1.25274	1.20402	0	1.01993	0.980072
cbln11	1.02454	1.41213	1.22123	1.2644	1.26878	1.31227	0	1.0145	0.985502
cbr1	1.12365	1.02015	0.99399	1.14405	1.00409	1.02755	0.990248	1.03612	0.973634
cbr4	0.707822	1.01618	1.25922	0.813979	1.18161	1.16553	0.776902	1.17588	1.04722
cbs	1.24728	1.0347	1.05939	0.843617	0.811013	0.796854	1.05727	0.940593	1.00213
cbx1a	1.00994	0.968224	0.997052	0.925141	0.937245	0.785345	1.01298	0.99206	0.994958
cbx1b;zgc:86924	0.887917	1.10121	0.95828	0.757139	0.753342	0.683395	0.93756	1.01334	1.0491
cbx3a	1.01326	1.05542	1.09727	1.25866	1.24438	1.20051	0.9523	1.01545	1.03225
cbx6a;zgc:101049	1.17848	1.02813	0.918987	1.1567	1.25131	1.31914	0.961329	1.00216	1.03651
cbx6b	0	0.788813	0	1.36793	0.656335	0.851934	0	0	1
cbx8	1.57809	1.17052	0.955226	1.55622	1.43146	1.31102	1.23535	0.695009	1.06964
cc2d1a	1.12935	1.02819	0.992835	1.06118	1.09307	1.05034	1.00828	1.01024	0.981488
cc2d1b	1.15298	1.02962	0.971594	1.137	1.00562	0.899742	1.12255	1.00019	0.877264
ccar1	0.824839	1.02558	1.0758	0.965597	0.969731	1.16947	1.06503	1.14448	0.790498
ccar2	0.987067	0.997509	1.06251	1.17435	1.10885	1.16928	0.942202	1.01763	1.04017
ccbl1	1.12251	0.884612	0.934311	1.15397	0.923157	0.879878	1.17271	0.929627	0.897667
ccdc101	0.906121	1.06305	1.30895	1.23007	1.29601	1.15878	0.920176	1.11977	0.960052
ccdc102a	1.05959	0	0	0.998593	0.928694	0.771818	1.02326	0	0.976735
ccdc115	1.14146	1.08481	0.905246	0.996645	1.15048	0.94363	0.962144	0.84681	1.19105
ccdc124	1.14337	1.31637	1.30243	1.50671	1.58842	1.56338	1.11477	0.949265	0.935962
ccdc129	0.822593	0.867171	1.06436	1.0605	1.34926	1.28993	0.9647	1.03146	1.00384
ccdc134;si:dkey-167k11.5	1.08301	0.935282	0.961523	1.02074	0.952205	0.941508	1.05175	0.948888	0.999362
ccdc136b	0.524042	0.664806	0.779935	0.67239	0.226541	0.573518	1.02235	1.01478	0.96287
ccdc141	0.987193	0.727616	0.650909	1.1091	0.882315	0.943373	1.16203	0.826055	1.01192
ccdc149a;ccdc149b	1.29582	0.882554	0.788523	1.21592	0.771528	0.779414	1.14086	0.966848	0.892292
ccdc167	0.977824	0.952469	1.21393	0.890049	0.914425	0.850117	1.05293	0.89544	1.05163
ccdc186	0	0.723638	0.557171	0	0.719751	0.853834	0	0	1
ccdc187;si:ch73-6k16.1	1.51235	0.991597	1.06269	1.2149	1.20062	0.940022	1.09698	0.988736	0.914282
ccdc22	1.00166	0.907842	0.942116	0.962563	0.960456	1.05364	1.05048	0.976932	0.972584
ccdc25	0.98859	1.0613	1.05975	1.01635	1.03402	1.14864	0.995959	1.00246	1.00158
ccdc43	0.804322	1.03248	1.04488	1.57133	1.51965	1.949	1.10407	0.843645	1.05228
ccdc47	1.00416	1.07457	1.01991	1.10199	1.24785	1.22205	0.882958	1.13678	0.980265
ccdc51	1.06354	0.983399	0.961997	1.01937	1.00297	0.985569	1.04595	0.96357	0.990477
ccdc6	1.11457	1.07005	1.07017	1.14791	1.17758	1.10434	0.977486	1.02735	0.995159
ccdc61	1.15088	1.07775	1.01046	1.15187	0	1.35423	1.00097	0.979059	1.01997
ccdc76	0.823211	0.860495	1.14334	1.02363	1.21996	1.11121	0.999641	0.957943	1.04242
ccdc80l2	0.824297	0.957787	0.781972	0.940645	0.464208	0.608972	1.02188	0.90863	1.06949
ccdc82;wu:fi16c06	1.19959	0.976155	0.930831	1.02392	1.09439	0.957042	1.02983	0.99022	0.979945
ccdc85ca	0	1.06838	0	0.97649	0	0.998729	0.796768	0.997248	1.20598
ccdc88ab	0.902908	1.07068	1.09057	1.08165	0.910611	0.99495	0.948731	0.99451	1.05676
ccdc88c	0.92311	0	1.09236	1.01143	0.865242	0.927243	0	1	0
ccdc9;im:6893135	1.08312	1.26567	1.15076	1.81669	1.78892	1.6968	0.959918	1.00372	1.03637
ccdc90b	1.04058	0.928582	1.2868	1.07135	1.24956	0.92869	0.606385	1.23714	1.15647
ccdc93;zgc:136790	0.953244	0.944805	0.804521	0.935048	0.961219	0.922645	1.0351	1.05551	0.909389
ccdc97	0.999239	1.24157	1.35872	1.07527	1.33932	1.32354	0	1.21412	0.785878
ccm2	0.671457	0.991139	0.90106	0.957259	0.854296	0.994575	1.05174	0.892548	1.05571
ccndbp1	0.986432	0.976192	1.01883	1.20039	1.03676	1.14019	0	1.08195	0.918046
ccnh;zgc:114132	1.06227	1.02536	1.24051	1.13789	1.06396	0.958766	1.04854	1.00987	0.941597
ccnk	0.974804	0.937428	0.961293	1.03996	1.0693	1.03934	1.09203	0.929159	0.978806
ccnl1	1.13949	0.934861	1.14388	0.979624	1.08248	0.843848	0.954874	1.00911	1.03601
ccnt1	0.998114	0.751335	0.888388	0.841198	0.634523	0.67798	0.952849	1.05766	0.989496
ccny	0.725872	0.611893	0.791456	0.820901	1.06468	0.750096	1.00682	0.975341	1.01784
ccnyl1	0.959325	0.97515	0.909851	0.906232	0.881489	0.878351	1.02179	0.95366	1.02455
ccpg1	0	1.04068	1.37696	0.954068	1.16263	0.866033	0	0.983419	1.01658
ccr6a;fgfr1op	0.93804	1.00708	0.902935	0.86256	0.772437	0.986673	0.955297	1.00952	1.03519
cct8;fa22h09	0.983688	1.06139	0.95361	1.06875	1.16383	1.19214	0.920645	1.02544	1.05392
ccz1	1.14469	0.991012	0.945334	1.07237	1.11658	0.90896	1.0397	0.969719	0.990579
cd151;zgc:103425	0.90029	0.929341	0.864843	0.904218	1.11362	1.09884	0.967321	1.04182	0.990857
cd248a	1.06783	1.14786	1.13932	1.14595	1.33976	1.21192	0.969816	0.997846	1.03234
cd248b	0.943258	1.25906	0.987463	1.1232	1.20128	1.4772	0.945531	1.01355	1.04092
cd276	1.1144	1.03677	1.1603	1.13371	0.964545	1.26289	0.985063	1.04601	0.968932
cd2ap	1.05502	1.0501	1.0905	1.2676	1.39114	1.35295	0.877736	1.0575	1.06476
cd302	1.07105	1.01261	1.13814	1.09221	1.13959	0.955422	1.05348	0.966768	0.979755
cd81	0.961681	0.975766	0.977201	0.975159	1.00155	0.947	1.0296	1.00035	0.970051
cd82	1.00153	1.00359	0.974896	0.981093	1.10679	1.11051	0.907989	1.01355	1.07846
cd82a;fc18f11	0.92852	1.06105	0.932119	0.957371	0.891328	1.06413	0.901897	1.0798	1.01831
cd9;cd9a	0.959287	1.06594	1.10007	0.959148	0.838147	0.979031	0.990216	0.957712	1.05207
cd99l2	1.13149	1.13897	0.824076	1.68463	1.2819	1.35408	1.01008	0.739946	1.24998
cd9b	0	0.969168	1.14509	0	1.05164	0.974763	0	1.17705	0.822947
cdaa	0.957838	1.19965	1.01063	0.876091	0.941155	1.01011	1.10637	1.08163	0.812005
cdc123	0.859083	1.11789	1.06332	1.06595	1.23926	1.28722	0.707294	1.28289	1.00981
cdc2	0.979079	1.11693	1.0364	1.08669	0.942252	1.09506	0.929193	1.05326	1.01755
cdc27	1.02784	1.02124	0.987938	0.92937	0.980986	0.981346	0.973205	1.1071	0.919691
Cdc42	1.02629	0.948339	1.04106	1.10245	1.10829	1.09708	0.996479	1.03452	0.969001
cdc42a	1.0894	1.09578	1.00784	0.958709	0.98614	1.02906	0.996808	1.03181	0.971382
cdc42bpaa	1.04701	1.06164	0.96778	1.13186	1.11868	1.17497	0.976178	1.02065	1.00317
cdc42bpb;si:dkeyp-93h6.2	1.00966	1.05827	1.07103	1.09348	1.12083	1.17347	0.958997	0.96807	1.07293
cdc42ep4	1.34761	1.22371	1.04121	1.38852	1.31233	1.31094	1.03087	0.969134	0
cdc45l	1.26936	1.1625	1.10882	1.13722	1.18741	1.19641	0.842206	1.1294	1.0284
cdc5l	1.10323	1.13928	1.01527	1.39373	1.35401	1.34246	0.912714	0.991917	1.09537
cdc73;hrpt2	1.10085	0.999425	1.00002	1.15541	1.11425	1.0839	0.979312	0.974529	1.04616
cdcp1b	1.08415	1.01353	1.10189	1.0442	1.05296	1.11984	0.989014	1.00372	1.00727
cdh13	0.986387	0.913462	0.749583	1.03876	0.876125	0.906498	1.05589	0.907819	1.03629
cdh15	1.02901	0.98683	0.926605	1.33221	1.31492	1.28322	1.03292	0.869256	1.09783
cdh2	1.02741	1.02425	1.04025	1.15661	1.17899	1.13982	0.961625	1.04247	0.995904
cdh26.1	0.982721	1.07303	1.19934	1.11074	1.03583	1.1886	1.05836	0.939717	1.00192
cdh27	1.10314	1.04755	1.00286	1.22535	1.02524	1.00693	1.07102	0.929815	0.999169
cdh6	1.31917	1.18558	1.07094	1.51191	1.25939	0.927281	1.04397	0.8707	1.08533
cdhr2	0	0	0	0	0	0	0	1	0
cdhr5a	0.85387	1.02707	0.98603	0.811601	1.20144	1.06014	0.98011	1.12822	0.891667
cdhvn	1.09693	1.11285	1.04078	1.30657	1.26545	1.30992	1.00281	0.932198	1.06499
cdip1	1.14791	1.02752	0	1.10177	0.795607	0.83495	1.04081	1.00141	0.957781
cdk10	0.982416	0.943717	1.07877	1.11459	1.00073	1.16985	0.941201	1.1168	0.942001
cdk11b	0.994862	1.01193	0.979218	1.07556	1.02048	1.04668	0.997852	1.00919	0.992961
cdk12	1.05469	1.08938	1.01087	1.01136	1.083	1.12308	0.996455	1.00112	1.00242
cdk13	0.918158	1.1488	0.852482	1.32848	1.13895	1.31306	0.868257	0.998241	1.1335
cdk16	1.0656	0.99672	0.862927	1.01447	1.03853	0.993599	1.09591	0.839834	1.06426
cdk17	1.12783	0.990477	0.838465	1.0624	1.05441	1.18968	1.15098	0.867051	0.98197
cdk19	0.89597	1.03219	1.35898	1.12021	1.35548	1.22478	0.817488	1.06526	1.11725
cdk6	0.986654	1.00573	1.00262	1.17925	0.969302	1.19356	0.954625	0.902619	1.14276
cdk8	0.861962	0.964429	1.08512	1.07626	1.05163	1.12703	0.877135	1.04114	1.08173
cdk9	1.01816	0.996498	0.98017	0.960859	0.94973	0.939225	1.00641	0.995076	0.998514
cdkal1	1.0094	1.07115	1.03489	1.1644	1.12791	1.15416	0.971583	1.04418	0.984238
cdkn2aipnl;zgc:101768	0.939931	0.938872	0	1.12934	0.906844	1.04492	0.918413	0	1.08159
cdkrap3	0.969411	1.02199	1.05661	0.934927	1.01093	0.995465	0.924602	1.08662	0.988774
cdnf	0.831404	0.950705	0.949213	0.764778	0.839837	0.80472	1.00554	1.03922	0.955239
cdr2l	1.01493	0.924814	0.934101	1.06025	0.715798	0.897958	0.916815	1.09978	0.983401
cds1	0.913098	0.996112	0.998833	0.740778	0.940171	0.936473	0.975473	1.03678	0.987743
cdv3	1.07875	1.34037	1.01641	2.19208	2.37434	1.90824	0.816796	0.882418	1.30079
cdyl	1.29064	1.06212	1.13922	1.3453	1.25773	1.3186	0.9314	0.921039	1.14756
cebpz	1.06953	1.06121	1.15947	1.21536	1.15414	1.23517	1.0514	0.987632	0.96097
cel.2	0.758643	0.888679	0.959469	0.306817	0.276294	0.374547	1.03996	0.903714	1.05633
cela1.3;zgc:92745	0.624685	0	0.941088	0	0	0	0.924531	0	1.07547
cela1.6	0.706908	0.914691	0.94428	0.396059	0.480093	0.542392	0.882351	0.981974	1.13567
celf1	0.957129	1.11362	1.06415	1.22228	1.27463	1.25703	0.903112	1.04989	1.047
celf2	1.03886	1.18984	1.15136	1.25192	1.23483	1.29313	0.897075	1.0629	1.04003
celf3	1.0418	1.03853	0.898227	1.12046	1.03829	1.07381	0.962719	0.964946	1.07233
celf4	1.1608	0.910005	1.13611	0.676848	0.674387	0.789291	0.859542	1.04171	1.09874
celsr1a	1.05349	1.30669	1.05542	1.05834	1.0786	1.27948	0.90966	1.00807	1.08227
celsr3	0.943224	1.04208	0.755532	1.00797	1.02801	0.927079	1.03711	0.905854	1.05703
cemip2	1.09709	1.00586	1.0406	1.13068	1.11233	1.06973	1.0406	0.950882	1.00851
cenpk	1.02904	1.40928	1.33224	2.41341	2.39879	1.81469	0.982906	0	1.01709
cenpp	0.947267	1.07047	0.907683	1.2201	0.662267	0.74053	0.964828	0.953315	1.08186
cep120	1.05995	0.957774	1.23819	0	0	2.09947	0	1	0
cep131	1.56503	0.77593	1.1814	1.8687	1.92783	1.23767	1.04606	1.08456	0.86938
cep135	1.10542	0.968625	0.934533	1.29514	1.79743	1.08502	0.83816	1.13313	1.02871
cep170aa	1.16797	0.991836	1.01435	1.09224	0.862568	1.00113	0.983787	0.940023	1.07619
cep170b	1.02018	1.19088	0	1.04503	1.17353	1.22424	0	0	1
cep350	#DIV/0!	#DIV/0!	#DIV/0!	#DIV/0!	#DIV/0!	#DIV/0!	#DIV/0!	#DIV/0!	#DIV/0!
cep97	1.03613	0.989185	0.9585	0.850909	0.715204	0.906219	0.842342	1.02057	1.13709
cept1a	0.870214	1.01752	0.985102	1.17439	1.14132	1.21842	0.912475	1.00853	1.07899
cept1b	1.04148	1.10084	1.19689	0.95825	0.924869	1.09238	1.05119	0.881878	1.06693
cercam	1.0784	1.00179	1.01521	1.02439	1.02642	0.881608	1.06292	0.941559	0.995523
cers2b	1.25046	1.19161	1.10328	0.766085	0.834455	0.603658	1.04719	1.00001	0.9528
cers3a	0	0.805492	0.374298	0	0.705995	0	1	0	0
cers3b	1.0537	1.03785	0.95739	0	0.972108	0.950575	0.934	1.02024	1.04577
cers5;lass5	1.00114	1.00092	1.05444	1.03711	1.03107	1.02372	0.943107	1.02747	1.02942
cert1	1.12743	1.13957	1.10689	1.22963	1.19706	1.04413	0.877519	1.02578	1.0967
ces2	1.0266	0.916788	0.96422	1.11108	0.927236	1.13294	1.06963	0.954508	0.975864
ces3	1.11653	1.0178	1.04823	1.11333	0.991951	1.18879	1.05651	0.960001	0.98349
cetn2	1.04757	1.11904	0.924036	0.998698	0.904202	1.1428	0.85543	1.26665	0.877921
cetp;zgc:103675	0.79122	0.7501	0.729698	0.879611	0.915328	0.916926	0.930527	1.00914	1.06034
cfap20	0.991584	1.0176	1.07931	1.06319	1.08195	1.19212	0.97903	1.02873	0.992237
cfap36	#DIV/0!	#DIV/0!	#DIV/0!	#DIV/0!	#DIV/0!	#DIV/0!	#DIV/0!	#DIV/0!	#DIV/0!
cfap53	1.07812	1.17551	1.0096	1.16926	1.45496	1.34991	0.870868	0	1.12913
cfb	1.08889	1.07658	1.09543	1.35124	1.42015	1.25891	1.06667	0.94912	0.984213
cfhl4	1.11217	1.02464	1.09877	1.14788	1.11849	0.988439	1.04968	0.998124	0.952192
cfi	1.07015	1.09417	1.10612	1.21402	1.31241	1.23574	0.96465	1.06528	0.970073
CFL1	1.01344	1.03106	1.11112	1.0223	1.17368	1.11374	0.913247	1.08561	1.00114
CFL2	1.01715	1.02117	0.910907	1.10773	1.13975	1.13681	0.981264	0.916177	1.10256
cgi100	0.917554	0.839848	0.92198	1.07499	1.0879	1.08988	1.02697	0.938075	1.03496
cgnl1	1.25716	1.03235	0.865236	1.05913	1.02661	1.25093	0.822732	1.07779	1.09948
cgref1	1.40021	0.989913	0	1.36876	1.09219	1.26143	1.13303	0.903726	0.963245
ch1073-291c23.1	1.00774	1.01373	1.01981	0.925699	0.929137	0.91953	0.972107	0.970942	1.05695
CH1073-380L12.2	0.960747	0.931586	0.94718	0.789812	0.788604	0.681495	1.01848	1.04986	0.93166
CH1073-423L13.1	0.759176	0.940594	0.93161	0.944991	0.865472	0.76814	0.968567	1.08488	0.946553
CH1073-55A19.1;lims2	0.822628	0.935161	0.989293	0.726769	0.910278	1.02944	0.951236	1.10236	0.946403
CH211-129M12.3;ide;zgc:162603	1.00313	0.969903	0.995623	1.03336	1.04358	1.03142	1.0071	0.994261	0.998643
CH211-265P12.8	1.0371	1.00851	0.893743	1.0684	1.04314	1.06259	1.01808	0.93232	1.0496
CH211-51H4.1	0.943653	0.991292	1.00106	1.08078	1.03562	1.04208	1.00551	0.978344	1.01615
CH73-131E21.2	1.09441	1.01411	1.07792	1.01646	1.16477	1.04041	0.951181	1.04854	1.00028
CH73-266O10.1	0.8313	1.19036	0.950777	0.55505	0.55996	0.824976	1.08653	0.991364	0.922101
CH73-348L8.3	1.01088	1.00869	0.971575	0.81725	0.988574	0.966311	1.0279	0.929617	1.04248
CH73-355E4.1	0.980696	1.05375	0.985761	0.969697	1.13894	1.11472	0.999247	0.962171	1.03858
CH73-375P24.1;tbc1d22a	0.936114	0.979305	0.862831	1.01504	1.00627	1.01236	1.02394	0.919638	1.05642
CH73-41E3.3	1.03723	0.959418	1.03872	1.08761	1.16781	0.972718	0.978195	0.980894	1.04091
chac2	#DIV/0!	#DIV/0!	#DIV/0!	#DIV/0!	#DIV/0!	#DIV/0!	#DIV/0!	#DIV/0!	#DIV/0!
chadlb	0.954348	0.945321	1.02126	0.746346	0.773491	0.706463	1.08051	0.961271	0.958222
chaf1a	0.932961	0.99112	1.13662	1.02529	1.03777	1.12634	0.879641	1.1554	0.964958
chaf1b	1.2638	1.27765	1.17575	1.35779	1.02359	1.00536	0.816576	1.20862	0.974805
chat	1.14639	0.946743	0.877802	0	0.652325	0.772493	1.09915	0.848226	1.05262
Chc1	0.987279	1.01335	0.990215	1.11444	1.12676	1.17995	0.974484	1.04118	0.984339
chchd2l	1.13059	1.15485	1.00572	1.46272	1.3318	1.17169	0.96724	1.02129	1.01147
chchd3a	0.884765	0.942285	1.00446	1.0639	0.972987	0.898298	0.918411	1.07872	1.00287
chchd3b	0.70325	0.946133	2.58567	0.814023	1.75094	2.34876	0.657228	1.27999	1.06278
chchd4	1.03599	1.40164	1.3645	1.20872	1.29568	1.05523	0.899021	1.27132	0.829661
chchd5	0.768513	0.960306	0.900032	0.838679	1.02914	1.00027	1.01598	1.02965	0.95437
chchd6a	1.02015	1.09724	1.08542	1.17548	1.25754	0.991705	0.925435	0.957698	1.11687
chchd6b;zgc:103414	1.15061	1.23797	0.971885	1.09594	0.891296	1.03058	0.831334	1.30999	0.858679
chd1	0.985703	1.05429	1.07666	1.08052	1.19585	1.1732	1.00655	1.01019	0.983263
chd1l	0.954148	0.954532	0.956874	1.00401	0.971169	1.01293	1.0073	1.02089	0.971811
chd2	0.942564	1.00983	1.05473	1.01919	1.00563	0.99495	0.974893	0.993867	1.03124
chd3	0.948135	1.13726	1.01635	0.946268	0.972941	1.015	1.06464	0.891222	1.04414
chd4a	1.01904	1.02162	0.951828	1.12145	1.05177	1.09617	0.982556	0.990218	1.02723
chd4b	0.972724	1.00859	0.992879	1.01326	0.989076	1.06674	0.995044	0.998702	1.00625
chd5	0	1.00205	0.967845	0	0.900739	0.958822	1.00417	0.995833	0
chd6	1.20683	1.2193	1.04784	1.36671	0.942532	1.25664	1.01209	0.964415	1.0235
chd7	1.04653	1.03159	1.01153	1.16801	1.1136	1.13867	1.01339	0.960056	1.02656
chd8	0.946879	0.97214	0.922629	1.02823	1.02959	1.08649	0.970994	1.00247	1.02653
chd9	1.0067	0.980877	0.930668	1.03169	1.01025	1.02023	0.940038	0.977898	1.08206
chdh	1.07998	1.03532	1.12704	0.959445	0.875503	0.864901	0.988686	1.01629	0.995022
chek1	0.699508	0.648982	0.722395	0	1.02187	0.951262	0	0	1
chek2;zgc:55865	0.932616	0.910091	1.01338	1.16387	0.94912	1.02838	1.03045	0.944994	1.02455
ches1	1.26731	0.986565	1.08725	1.07806	0.891577	0.946554	0.894376	0.920264	1.18536
chi	1.16694	1.151	1.47288	1.83263	1.53749	1.1634	0.892679	1.05234	1.05498
chia.4	0.637271	1.09152	1.46561	0.830636	1.90339	1.44059	0.590788	1.26831	1.14091
chia.6	1.03778	1.13564	0.922693	0.963635	1.0253	0.849582	0.983424	1.03365	0.982928
chico	1.00056	1.21559	0.915642	0.919664	0.967812	1.15035	0.935839	1.0495	1.01466
chid1	0.93152	1.10503	1.15313	0.972189	1.17015	1.07455	0.894305	1.07349	1.0322
chimaerin	1.01584	0.97334	0.975998	0.974808	0.944272	0.931018	1.0007	0.995901	1.0034
chl1;chl1a	1.03662	1.159	0.9669	1.09363	1.19576	1.06076	0.913333	1.03337	1.0533
chl1b	0.945274	0.974884	0.946688	1.03372	0.859628	1.00146	1.00918	0.952962	1.03786
chmp1a	0.944189	0.873801	0.950526	1.04226	1.09264	0.984697	0.901306	0.992768	1.10593
chmp1b	1.01093	1.00171	0.98937	0.948322	1.04108	1.10459	0.943892	1.08093	0.975177
chmp2a	1.05792	0.97652	1.04678	1.08766	1.21632	1.02096	0.976193	1.01932	1.00449
chmp2b	1.05437	1.01324	0.989176	0.951999	1.13642	0.854377	0.949794	1.01724	1.03296
chmp3	0.993839	1.19225	1.15061	1.09961	1.0607	1.10618	0.973837	1.04178	0.984387
chmp4b	1.14735	0.963029	1.15363	1.07759	1.25073	1.11026	1.1148	0.962583	0.922617
chmp4c	1.14374	1.07841	1.04694	1.08482	1.17838	1.12024	0.978202	1.04236	0.979437
chmp5	0	1.04331	0.87878	1.05893	1.28643	1.05507	0.956764	0.870163	1.17307
chmp6	0.980765	0.976184	0.98774	1.01607	1.21219	0.973634	1.03893	0.897353	1.06372
chmp7	0.939358	1.11158	0.944873	0.851391	0.783938	0.920225	0.900751	0.977049	1.1222
chordc1	1.00848	0.961782	1.04236	1.05155	1.08015	1.05403	0.968867	0.981622	1.04951
chordc1a	0.938995	1.14216	1.24773	1.16494	1.01868	1.13227	0.895327	1.14226	0.962414
chpf2	1.07017	0.997793	1.1199	1.07483	1.17641	1.11065	0.971341	1.04213	0.98653
chpt1	1.0309	1.30633	1.1671	0.952295	1.01469	1.11645	1.03859	1.09316	0.86825
chrna1	0.924705	0.984584	1.02103	0.987276	0.818827	0.932917	1.0062	0.970271	1.02353
chrnb1	1.04585	0.983631	0.913386	0.760213	0.772236	0.737228	1.04382	0.903102	1.05308
chs1	0	0.789887	1.04461	0	0	0	1.15953	1.25559	0.584884
chst2a;chst2b	0.96814	0.557091	1.01838	0.741863	0.885403	0.955242	1.04233	1.02571	0.931957
chtf18	1.10871	1.02121	1.19791	1.218	1.73394	1.12119	1.00322	0.943822	1.05296
chtopa;zgc:55292	1.07419	0.899743	0.926385	1.21422	1.26962	1.06586	1.0487	0.935888	1.01541
chuk	0.998343	1.01796	1.06231	1.07467	0.990452	0.985459	1.00846	1.01466	0.976875
CHUNP6876	1.07079	1.01174	0.87121	1.00306	1.16527	1.08494	1.0043	0.969278	1.02643
CHUNP6885	0.948808	1.06015	0.958877	1.12544	1.15456	1.20099	0.838447	1.0851	1.07646
CHUNP6886	0.848235	0.687048	0.819564	1.04769	1.11258	0.953876	1.14548	0.854524	0
CHUNP6888	0.922331	1.04268	0.983149	1.0598	1.04601	1.0908	1.02028	0.965953	1.01376
chunp6890	1.02518	1.01655	0.982977	0.898643	0.913399	0.889775	1.00872	0.988628	1.00266
chunp6902	0.98421	0.959362	0.909198	1.17706	1.13993	1.21452	1.00803	0.922292	1.06967
CHUNP6904;zgc:77708	0.788373	1.06586	1.05127	0.822188	1.1455	1.66679	0.724071	1.26733	1.0086
chunp6910	0.976635	1.03859	1.06645	1.1275	1.04001	1.07304	1.04332	1.02483	0.931844
chunp6913	1.01672	0.985117	0.981274	1.17684	1.09881	1.10532	0.986234	1.02987	0.9839
chunp6933	1.03049	1.06971	1.09539	1.19473	1.17973	1.10706	0.905747	1.08739	1.00687
chunp6934	1.06134	1.00459	0.86383	1.12355	1.10979	1.08528	1.0269	0.91249	1.06061
churc1	1.23117	1.31103	1.42629	0.978758	1.21896	1.16664	0.787885	1.11565	1.09647
chys1	1.02414	1.04408	0	0.86576	0.849454	0.984989	1.10599	0.886194	1.00782
ciao1	1.05578	1.0595	1.01847	1.13071	0.996506	1.11982	1.01992	1.00153	0.978549
ciapin1	1.161	1.10209	1.05654	1.34196	1.40908	1.29596	0.882363	0.983819	1.13382
cicb	0.959456	1.01996	0.626125	1.08836	1.18456	0.970743	0.895312	0	1.10469
cilp	0.955081	0.919214	0.94337	0.766129	0.749037	0.801733	1.04597	1.00994	0.94409
cirbpb	0.999583	1.15155	1.19194	1.29224	1.42104	1.3596	0.893975	1.10852	0.997509
cirh1a	1.00887	0.995771	0.984769	1.00149	1.10213	1.15539	0.947329	1.00524	1.04743
cisd2	0.968587	1.04215	1.11873	1.13994	1.14516	1.06413	0.968452	1.00011	1.03143
cita	1.02738	0	1.22685	0	0.761227	0	0	1.04674	0.953262
ciz1a	0.889493	0.885306	0.889546	1.39236	1.1612	1.15405	0.882576	0.988992	1.12843
ck2a1	0.99873	0.999425	1.01948	0.980595	0.897018	0.932847	1.02091	1.01692	0.962175
ck2a2a	0.991392	1.01753	1.06539	1.0047	0.959992	0.986015	0.98647	0.988744	1.02479
ckap1	1.05229	0.998383	0.938057	0.96614	0.925438	0.946176	0.989811	0.97728	1.03291
ckap4	1.09327	1.02141	1.07444	0.0794044	0.0673271	0.0574963	0.938612	1.03853	1.02286
ckap5	0.977535	0.961701	0.968882	0.9401	0.915281	0.984956	1.02316	0.937664	1.03917
ckb	1.00839	1.01537	0.980051	0.975711	0.975635	0.991503	0.966733	1.03585	0.997415
ckii;krt5	1.19813	0.887213	0.820221	1.00319	1.12015	0.986215	0.935118	0.892933	1.17195
CK-M	0.986257	0.985248	0.996512	0.913542	0.925035	0.907573	0.961335	1.03886	0.999807
ckm3;zgc:64204	0.945702	0.994026	0.988266	0.924211	0.916554	0.895157	0.965313	1.0452	0.989485
ckmt2;ckmt2-2	0.890434	0.930532	0.950286	0.493368	0.643106	0.616355	1.04399	0.942986	1.01302
clasp1a	1.03388	0.985926	0.872211	0.991358	0.893438	0.987851	1.03367	0.948075	1.01826
clasp2	0.978065	1.01249	0.959606	1.01838	1.01141	1.03563	0.991286	0.973989	1.03473
clcc1	1.08556	0.906067	1.20527	1.09755	1.17772	1.10497	0.986442	0.927648	1.08591
clcn2b	0	1.24452	1.14829	1.60898	2.61829	1.0298	1.38192	0.743838	0.874241
clcn3	1.08402	0.871228	1.0328	0.915421	0.889022	0.800246	0.991307	1.01981	0.988882
clcn5a	1.00757	1.23441	0	1.22733	1.1694	0	1.06763	0	0.932367
clcn6	1.14444	1.37845	1.55323	1.26955	1.27356	1.20442	0.945154	1.19762	0.857223
clcn7;im:7155923	1.30555	1.18456	1.04035	0.933258	1.37851	1.4861	0.929085	1.02122	1.04969
cldn11	0.951727	1.02013	1.23825	0.937685	0.749008	1.04367	0.893862	0.875015	1.23112
cldn15la	0.826167	1.0201	0.958277	0.625233	0.651141	0.804656	0.924042	1.07578	1.00018
cldn15lb	1.04779	1.01039	1.67463	0.665282	0.651642	0.708845	0.905631	1.18731	0.907059
cldn19	1.07405	1.10179	0.970043	0.94244	0.909628	0.818255	0.999406	0.979236	1.02136
cldn7b	1.08832	0.956982	0.975932	0.981977	1.07447	0.909969	1.08102	0.955084	0.963898
cldnd	1.65078	0	1.01942	2.03981	1.05379	1.07658	1.23353	0	0.76647
cldnd1b	0.945445	0.900979	0.854915	0.93904	0.946598	0.882062	1.03578	0.957245	1.00697
cldnh	1.01548	1.20566	1.04835	0.971681	1.00181	0.961345	0.938731	0.987151	1.07412
clec16a	1.02555	0.98406	1.06248	0.841518	0.932751	0.85583	1.03101	0.952086	1.0169
clec3a	1.05769	1.17281	1.2345	1.21733	1.05478	1.10425	1.02371	0.980624	0.995666
clgn	0.966723	0.991491	1.04577	1.13878	1.10343	1.19117	0.954275	1.03097	1.01476
clic5	0.859213	0.971633	0.936262	0.749972	0.871628	0.739183	1.01637	1.0928	0.890836
clic5a	1.10198	1.07573	1.05299	1.06871	1.04477	1.13503	1.10929	0.892141	0.998572
clica	1.03051	0.932248	1.03876	0.930074	0.97519	0.956982	0.984735	0.981571	1.03369
clint1b	0.934349	0.979346	0.998351	0.888531	0.946181	0.960597	1.02615	0.922805	1.05105
clip1a	1.0565	1.12958	1.17138	1.27288	1.11173	1.19793	0.867053	1.10299	1.02995
clip1b	1.04189	1.14288	0.975577	1.12085	1.05679	0.932111	0.880765	1.03352	1.08572
clip2	0.989842	1.05119	0.959053	1.07994	0.993311	1.11854	1.00728	0.952229	1.04049
clk4b;zgc:112975	0	1.14258	1.10045	0	1.31424	0.990188	0.861423	0	1.13858
clmp	0.981115	1.08815	0.883447	0.87101	0.754113	0.833291	1.08304	0.939752	0.977209
cln5	1.12469	1.00572	1.10468	0.788614	0.411049	0.965885	1.05706	0.928579	1.01436
cln6;cln6a	1.09962	1.25193	0	1.90863	1.5139	1.12791	0.857007	1.03419	1.10881
cln8	1.15548	1.38535	1.28667	1.72859	1.51784	1.85629	0.911339	1.06158	1.02708
clock	1.09916	0	0.891103	0.837118	1.01613	1.19339	1.03045	1.02122	0.948331
clock3	0.906616	0.815471	1.00382	0	0.940634	1.08029	0.810757	1.23679	0.952452
clp1	0.98185	1.012	1.10184	1.124	1.0458	1.13954	0.981761	1.01294	1.00529
clpb	0.91611	0.946688	1.03892	1.05169	0.975947	1.02755	0.936099	1.10111	0.962795
clptm1	0.96617	0.97711	1.01917	1.02414	1.00369	1.06034	0.974117	1.03277	0.993117
clptm1l	0.641618	0	0	0	0	0	0	1	0
clpxa;zgc:92303	1.0835	1.03531	1.10865	1.05499	1.07975	1.01541	0.952417	1.11449	0.933094
clpxb	0.985706	1.05411	0.977275	0.807651	0	0.889977	0.993793	0.92368	1.08253
clstn1	0.979981	1.02569	0.954665	0.897377	0.954808	1.04531	0.998486	0.97291	1.0286
clstn2	0.978181	1.01784	0.914651	1.26742	1.25535	1.11965	1.14444	0.883578	0.971985
clstn3	1.11972	0.909052	1.11654	1.25328	1.21384	1.27151	0.938273	0.773486	1.28824
cltb	1.08497	1.06983	1.18572	1.29981	1.38768	1.32129	0.933928	0.928635	1.13744
cltca	0.994255	0.987994	0.966564	0.918658	0.943766	0.960073	1.00297	1.00023	0.996802
cltcb	0.989807	0.993616	0.98325	0.84876	0.915296	0.929557	0.996654	1.00127	1.00208
cltcl1	0.948972	0.967219	0.9612	0.93618	0.944558	0.952221	0.996081	0.952571	1.05135
cluh	0.979408	1.0676	1.11487	0.968541	0.939075	0.925343	0.939163	1.08822	0.97262
clvs2	0.963266	1.00964	0.974841	0.958598	0.741965	0.951782	1.05991	0.943015	0.997078
cmah	1.07897	0.97032	0.975345	0.773081	0.703305	1.18118	1.0876	0.929282	0.983118
cmasa	1.02268	1.00073	0.994859	0.989196	0.921575	0.974989	1.01728	1.02219	0.960523
cmasb	0.948186	0.978115	1.08295	0.996937	1.08662	1.04451	1.02617	0.93201	1.04182
cmip	0	0.94338	0	0.852787	0	0.749008	1.01908	0.834422	1.1465
cmlc1	0.955718	1.0088	0.733285	1.05003	1.06956	1.24111	0.755055	1.22842	1.01652
cmlc2	0.795607	1.01888	1.07576	1.11624	0.629218	1.21539	1.03959	1.01511	0.945308
cmpk	1.02028	0.998345	1.00434	1.00441	0.993367	1.03762	1.00958	0.964492	1.02593
cmss1	0.919819	0.919426	0.866801	0.854972	0.917727	0.933798	1.02043	0.90554	1.07403
cmtr1	0.975378	1.16141	1.15029	1.09934	1.11841	1.14373	0.929416	0.98856	1.08202
cmya5l	1.00119	0.982187	1.04971	0.999433	0.919505	0.947953	1.03458	0.83403	1.13139
CN2	1.00259	1.0586	1.08726	1.06411	1.07265	1.04393	0.8974	1.08891	1.01369
cnbp	0.884846	1.18695	1.28531	1.16445	1.48973	1.73741	0.776232	1.23343	0.990337
cnep1r1	0.993689	0.954665	0.97548	0.776163	0.991217	0.935367	0.988272	0.929838	1.08189
cnga1	0.731961	0.872773	0.962423	0	0.853131	1.14467	0.933144	0.95024	1.11662
cnga3a	0.788244	0.950792	0.792138	0.679916	0.71331	0.784184	1.09628	0.957627	0.946092
cngb1a	0	0	0.781675	0	0	1.08784	0	0	1
cnih4	0.883672	0.95154	1.09814	0.953482	1.25436	1.22587	0.978162	1.07431	0.947531
cnksr1	1.30707	1.08658	0.803242	1.04962	1.16599	1.13585	1.04149	0.83842	1.12009
cnksr2a	1.00661	1.17084	0.724702	0	0	0.561422	1.16426	0.983557	0.852187
cnmd	0.974097	0.982344	1.03464	0.824501	0.822153	0.740494	0.926018	1.09019	0.983795
cnn1b	0.810795	0.977092	1.08098	0.584364	0.907838	0.749728	0.898995	1.12909	0.971915
cnn2;zgc:65794	1.11589	0.990192	1.02264	1.02252	1.05136	1.04522	1.01222	0.9538	1.03398
cnn3	1.00351	1.02912	1.02825	1.0659	1.24876	1.21059	0.911915	1.05495	1.03313
cnnm1	0.843638	0.471283	0	0.583619	0.924413	0.623658	0	1.23257	0.767428
cnnm2a	1.35331	1.02801	1.07085	1.32123	0.882382	1.23545	1.06786	1.04451	0.887627
cnnm3	1.03131	0.956732	0.93875	1.0146	0.954228	1.03426	1.00315	0.981218	1.01563
cno	0	1.04557	0.789308	0	1.06249	0.869434	1.05267	0.978891	0.968436
cnot1	0.991912	0.990894	0.980673	0.98631	0.969397	0.988001	0.996523	0.992948	1.01053
cnot10	0.940387	1.02319	1.01737	0.949376	0.96182	1.0665	0.964012	1.04109	0.9949
cnot11	0.900568	0.977868	1.049	1.04692	1.06311	1.02236	1.06112	0.943977	0.9949
cnot2	0.950137	1.10544	0.98373	1.09542	1.10067	1.49504	0.725454	1.11039	1.16416
cnot3	0	0	0.833759	1.17106	0.994464	1.20193	0.966557	0.903142	1.1303
cnot3a	0.904035	0.939755	0.940607	1.01603	0.930016	0.941813	0.957126	0.93661	1.10626
cnot4a	1.09113	0.95076	0.944845	1.04035	1.33166	1.02609	1.04196	1.11142	0.846629
cnot6	1.00063	0.95233	0.972495	1.02847	0.948629	1.00363	1.00593	1.00654	0.987526
cnot6b	0	0.804703	1.02028	0	0	0.883955	0.971633	1.02837	0
cnot6l	1.26975	0	1.26717	0	0	0	0.933348	0	1.06665
cnot7	1.30111	1.01389	0.86295	0.784966	1.03044	1.20859	1.13742	0.8822	0.98038
cnot8;wu:fe49a05	0.909829	0.982962	0.805944	0.805011	1.01613	1.00161	1.02886	0.992155	0.978987
cnot9	0.902058	1.00532	0.980419	0.914327	0.909617	0.975871	0.991387	1.01031	0.998307
cnp	1.20638	1.06992	1.1027	1.29375	1.11417	1.08998	0.992744	1.05279	0.954467
cnpy1	0.98995	0.963197	0.957575	1.13361	1.2709	1.04301	0.913749	1.05413	1.03212
cnpy3	1.1234	0.858933	1.10659	0.800053	1.0767	0.943324	0.771336	1.12875	1.09991
cnpy4	1.10914	0.98656	1.10447	1.29466	1.48429	1.46735	0.97902	0.91285	1.10813
cnsta	1.10535	0	1.00861	0	0	0	1.27755	0.851912	0.870541
cntn1a	1.14244	1.14954	1.19656	0	0.978935	0.765734	0.94185	0.886863	1.17129
cntn3b	0	1.23151	1.13844	1.44001	0	0	0	1.06722	0.93278
cntn4;zgc:153573	1.19552	1.11988	1.01645	0.874893	0.718738	0.8451	0.984476	1.0701	0.945424
cntn5	1.03044	1.13705	1.16214	1.09193	0.960813	0.834683	1.0079	0.932034	1.06006
cntnap1	1.12673	1.01262	0.893847	1.0168	1.01176	0.910571	1.07276	0.914254	1.01299
cntnap2b	0.94038	0.942067	0.942613	1.01882	0.97075	0.965445	1.01252	0.978165	1.00932
cntnap3	1.02679	1.00954	1.04883	0.854233	0.857682	0.903099	1.06985	0.869993	1.06016
cntnap5b	1.07779	0.875744	0	0.734961	0.853228	0.814567	1.13593	0	0.86407
coa1	1.10963	0	0.91325	1.26527	0.861706	0.963835	1.15971	0.855964	0.984327
coa3a	0.916175	0.859295	1.03412	0.817231	1.0023	0.886109	0.956382	1.00832	1.0353
coa7	0.90421	0.975613	1.2169	1.35604	1.16547	1.28095	0.908542	1.0963	0.995157
cobl	0.927996	0.847085	0.919102	1.25519	0.967689	1.14745	1.03049	0.824617	1.14489
cobll1a	0.598003	1.12687	0	0	1.49389	1.16542	0.987641	1.05875	0.953609
cobra1	1.01873	0.955307	1.00227	0.960816	0.920481	0.995874	0.993213	0.988551	1.01824
cog1	1.03039	0.9912	0.951394	1.03738	1.01807	1.02536	0.999502	0.992454	1.00804
cog3	1.07609	1.02018	0.978893	1.08861	0.937397	1.0273	0.978429	1.01292	1.00865
cog4	1.02827	1.00082	1.01364	1.05056	1.08459	1.0352	0.981801	0.96577	1.05243
cog5	1.07077	0.999081	1.00325	1.03407	1.0296	1.1024	0.989103	0.976263	1.03463
cog6	0.950976	0.988463	1.00811	0.963143	1.03531	0.996214	0.981482	0.97197	1.04655
coil	1.00465	0.868426	0	0.601768	0.682662	0.949845	0.926082	0.943017	1.1309
col11a1a	1.07453	1.10798	1.06116	1.06274	1.15295	0.995897	0.976186	0.974303	1.04951
COL11A1b	1.05212	1.18002	1.13779	0.966846	1.0518	1.00163	0.892304	1.00519	1.1025
col11a2	1.07219	1.09512	1.02835	0.65593	0.703113	0.643245	0.972517	0.950685	1.0768
col12a1a	1.05688	0.987536	0.986836	0.909368	0.776295	0.796201	1.0339	0.989889	0.976208
col12a1b	1.03019	1.05179	1.02749	0.950631	0.890626	0.947138	1.01436	1.0122	0.973437
col14a1a	1.013	1.1663	1.11801	0.944434	0.959216	0.968576	1.00477	1.04345	0.951783
col15a1b	0.986948	0.986314	1.18814	0.88823	0.896893	0.900705	1.1425	1.02072	0.83678
col16a1	0.930234	1.38326	1.45268	1.20301	1.01688	0.649265	0.564778	1.1276	1.30762
col17a1a	1.45152	1.06903	0.592157	1.15634	1.21068	1.02498	1.07659	0.67162	1.25179
col18a1a	0.999537	1.00073	0.991736	0.885463	0.888115	0.900618	1.02401	0.963356	1.01263
col18a1b	0.809319	0.861549	0.825205	0.847046	0.804454	0.844338	0.912379	0.999816	1.08781
col1a1b;col1a3	1.09822	1.37336	1.73263	1.84694	1.45994	1.19866	0.721875	1.17421	1.10392
col21a1	0.98493	1.06129	1.12505	0.788766	0.649784	0.535777	0.972598	1.03031	0.99709
col27a1a	0.898891	0.964586	1.01065	0.82389	1.04542	0.884403	1.14279	0.873856	0.983358
col28a1	0.986057	0.937405	0.916279	0.852349	0.844494	0.850656	1.02048	0.895473	1.08404
col28a2b	0.952147	0.904269	0.86841	0.731797	0.712705	0.712912	0.999155	1.02717	0.973678
col2a1;wu:fb38c06	1.04365	0.981542	0.983434	1.02454	1.0963	1.05309	0.988365	0.970803	1.04083
col4a1	0.977134	0.965105	0.845472	0.841463	1.11173	0.893517	1.15948	0.995635	0.844882
col4a2	0.98979	0.924172	0.90216	0.846246	0.784872	0.830288	1.09216	0.919884	0.98796
col4a3bpb	1.09234	1.08841	1.13122	1.15163	1.13775	1.16082	1.00548	0.991653	1.00287
col4a4	1.09209	1.082	1.20791	1.15559	0	1.13136	0	0	1
col4a5	0.941569	0.977867	0.965308	0.983282	1.1037	1.10367	1.03029	0.999426	0.970282
col4a6	0.989427	0.985061	0.863231	1.11933	1.04477	0.969283	1.04499	0.978113	0.976898
col5a1	1.14407	1.16964	1.1189	1.16513	1.16515	1.0839	0.889517	1.02222	1.08827
col5a2a	0.992316	1.11164	1.22237	1.21076	0.968166	1.04344	0.894276	1.06584	1.03989
COL5A3b;col5a3b	1.17097	1.09544	0.955711	0.976255	0.988833	0.945583	0.95859	1.0452	0.996212
col6a1	0.952184	0.980796	1.03297	0.849645	0.821062	0.84864	1.01348	0.999343	0.987177
col6a2	0.954151	0.970248	0.982858	0.812231	0.811845	0.830973	0.971495	1.04104	0.98747
col6a3	0.986748	0.938082	0.94633	0.810776	0.759262	0.778716	0.999763	0.953775	1.04646
col6a4a	1.02572	0.964516	0.972256	0.974385	0.867141	0.893946	1.06151	0.949962	0.988529
col7a1	1.06076	1.05259	1.01273	0.987647	0.877558	0.828089	1.00959	0.98994	1.00047
col7a1l	1.02097	1.02133	1.06936	0.851718	0.866633	0.942231	0.924075	0.955542	1.12038
col8a2	0.727559	0	0.596664	0	0	0	1	0	0
col9a1b	0.936238	0.883654	0.845415	0.548239	0.624801	0.687416	1.22857	0.807796	0.963631
col9a2	0.969959	0.839518	1.05695	0.724359	0.704362	0.633668	1.10203	0.862963	1.035
col9a3	1.06119	0.98396	1.07319	0.700317	0.718609	0.57931	1.04138	0.936917	1.0217
colec12	1.00446	0.997137	1.00641	1.33273	1.27813	1.27556	0.963437	1.01858	1.01798
colgalt1	1.02331	1.04789	1.05847	0.98464	1.03607	0.92576	0.934261	1.07874	0.987
colgalt2b	1.04468	0.999057	1.09708	1.00832	0.950541	1.04458	0.994578	1.03524	0.97018
colq	0.859365	1.12201	0.986147	0	0	0	1.01692	0.875762	1.10732
commd10	1.0034	1.03928	1.26458	1.1559	1.21447	1.33391	0.886279	1.26893	0.844795
commd2	1.01739	0.956032	1.01188	0.964735	0.981708	0.953301	1.02214	1.01108	0.96678
commd4	1.17214	1.11924	1.03217	1.22262	0.951076	1.1114	0.997021	1.01929	0.983689
commd6	1.063	0.951559	1.01872	0.96898	1.11575	1.05468	1.03169	0.984305	0.984005
comta	0.819497	1.00345	1.0145	0.700738	0.789931	0.78822	0.954146	1.01931	1.02655
comtb	0.9255	1.11574	1.09433	0.990408	0.959318	0.917731	0.970251	0.982943	1.04681
comtd1	1.10888	1.28211	1.02312	0.911102	0.985567	0.970548	0.976877	1.00931	1.01381
copb1	0.986302	1.01514	0.967578	0.982542	1.05236	1.06648	0.967817	1.01528	1.0169
copg2	1.00393	1.01848	0.934902	0.994243	1.07608	1.04928	0.959975	1.02369	1.01634
cops2	0.933704	0.994177	0.994857	0.844135	0.903885	0.931548	0.976203	1.01038	1.01342
cops3	0.968961	1.02193	1.06452	0.939032	0.987833	0.907994	0.914039	1.04057	1.04539
cops4	0.982027	1.0411	1.02023	0.937676	0.946682	0.923243	0.981947	1.02165	0.996406
cops5	0.992364	1.05579	0.995519	0.98204	0.912482	0.951589	0.986029	1.01518	0.998795
cops7a	0.942991	1.04063	0.95825	0.991007	0.96077	0.995031	0.999799	1.00458	0.995618
cops8	0.897916	1.02198	1.06473	0.917605	0.933417	1.04389	0.93431	1.04244	1.02325
copz2	1.15556	0.936362	0.94011	0.983989	0.979139	0.92404	0.939995	0.992237	1.06777
coq10b	1.07615	0.905805	0.989168	0.836124	0.840757	0.888031	1.06341	0.905893	1.03069
COQ3	0.954301	0.942427	0.974031	0.977973	0.951692	0.906694	1.02657	0.977001	0.996433
coq5	1.03447	1.0317	0.995883	1.06172	1.03817	0.980184	0.951292	1.06841	0.980297
coq6	1.00599	1.15479	1.16519	1.23358	1.13366	1.15428	0.903263	1.01934	1.0774
COQ7	1.06877	1.05883	0.987293	1.10859	1.00304	1.00783	1.16086	0.894159	0.944979
coq8a	0.99717	0.981977	1.03413	1.13177	1.13998	1.07863	1.01382	1.00303	0.983142
coq8b	1.00194	0.914306	0.974087	0.961605	0.991233	0.896167	1.08768	0.994964	0.917356
coro1ca	0.992761	0.998339	1.01862	1.04691	1.0975	1.06205	0.987634	1.02092	0.991449
coro1cb	1.04425	1.02449	1.04078	1.09862	1.10756	1.03208	0.929982	1.03771	1.03231
coro2a;zgc:73379	1.13163	1.00552	1.01489	1.0799	1.12079	1.01464	1.10278	0.951064	0.946155
coro2ba	1.03314	1.04057	0.981707	0.898915	1.01159	0.992079	1.0282	0.997196	0.974603
coro6	0.84886	1.00893	1.02788	0.895078	0.83004	0.867012	0.859017	1.06486	1.07613
COUP(II);nr2f6a	0.9802	0.990416	1.0108	1.00963	1.06291	0.967357	0.917689	1.04491	1.0374
cox1	1.01507	1.11897	1.05917	1.29432	1.24015	1.31089	1.01237	1.05276	0.934869
cox15	0.731757	1.07365	0.948477	0.677531	1.05871	0.832344	1.1662	1.0193	0.814494
cox20	0.822831	1.05096	1.11485	0.949868	1.01517	1.01685	0.945218	1.13163	0.923154
COX4I1	0.94295	0.916676	0.949965	0.875424	0.909987	0.903304	1.03694	0.982484	0.980574
cox4i1l	0.875955	0.772193	1.01671	0.742914	1.08987	0.559546	0.863392	1.116	1.0206
cox4nb	0.854414	0.978692	0.920786	0.853951	0.81915	0.88152	0.878761	1.07809	1.04315
cox5ab	0.925475	0.833641	1.11025	1.0905	1.07911	1.01002	0.95296	1.05692	0.99012
cox5b1	0.746849	1.01081	1.03825	0.541344	0.810525	0.697861	1.0109	1.07005	0.919055
cox6c	0.901134	0.914151	0.941513	0.909326	0.952838	0.845785	1.05514	0.987668	0.957194
cox7a2	0.999639	0.869035	0.987981	0.921691	1.10674	0.960027	0.993495	0.966531	1.03997
cpa5	0.891581	0.946712	0.865834	0.4361	0.41834	0.48	1.06652	0.895061	1.03842
cpb2	1.24266	1.235	1.14522	0.949482	1.26323	0.983613	1.0842	0.995391	0.920408
cpda	1.04261	1.04136	1.09073	1.06835	1.04302	1.0658	0.912927	1.04878	1.03829
cpdb	1.31226	1.35353	1.39636	1.91327	2.26688	2.02853	0.823155	1.21602	0.96082
cpeb2	0.829641	1.13275	1.28093	1.03664	1.15056	1.14838	0.815393	1.33811	0.846494
cpeb4	0.95972	1.10357	0	1.30855	1.28609	1.29188	1.19557	0.76442	1.04001
cpeb4b	1.03703	1.0248	0.983151	1.03097	0.945272	1.0671	1.0254	1.00793	0.966665
CPLX4a	0	0.856749	0	0	0.557301	0.507872	1.16145	0.838549	0
cpn10;hspe1	0.897816	1.04965	1.11113	0.959576	1.09199	1.02017	0.901708	1.1249	0.973393
cpne2	0.942775	0.877591	0.949972	0.741235	0.738131	0.700681	1.00358	0.945911	1.05051
cpne3	1.03566	0.993074	1.01576	1.07514	1.10837	1.05469	1.0027	0.99074	1.00656
CPNE3;cpne1	0.837328	1.08615	1.09748	1.09452	1.13381	1.25619	0.95499	1.0124	1.03261
cpne4a	0.89986	1.03181	0.953925	0.731851	0	0.736622	1.1836	0.936019	0.880378
cpne4b	1.03551	1.02389	1.01429	0.756393	0.740945	0.939616	0.956485	1.06567	0.977848
cpne7	1.04347	1.035	0.923854	0.807758	0.719095	0.850403	0.983228	1.0127	1.00407
cpne9	0.664257	1.09665	1.06446	0.589011	0.810234	0.749882	1.21237	0	0.787629
cpo	0.89858	1.04395	1.00915	0.958809	0.996064	0.988546	0.947035	1.048	1.00496
cpped1	1.26423	1.00985	0.863784	0.904405	0.842679	0.83803	1.03243	0.960039	1.00753
cps1	0.978303	0.999679	0.918446	0.964092	1.02159	1.07259	0.916957	1.04658	1.03646
cpsf1	1.01641	1.00841	0.997124	1.0016	0.939175	1.02481	1.0407	0.978768	0.980528
cpsf3l	1.08248	0.993084	0.861392	1.07038	0.933662	0.995849	1.04934	0.986065	0.964597
cpsf4;nar	0.850872	1.01256	1.13649	1.25151	1.14192	1.02049	0	0.892672	1.10733
cpsf6	0.985581	1.092	1.09269	1.21864	1.17912	1.20622	0.929029	1.1024	0.968575
cpt1a	1.04359	0.975115	0.927535	0.958438	0.907403	0.967585	1.00458	0.95871	1.03671
cpt1ab	0.996422	1.013	1.02885	1.01405	1.06221	1.06818	0.948108	1.03706	1.01483
cpt1al	0.978574	1.0309	0.873381	0.696458	0.757755	0.759197	1.05776	0.925396	1.01684
cpt1cb	1.10133	0.957813	1.04766	0.828834	0.989484	0.965571	1.06338	0.92202	1.0146
cpt2	0.929571	0.974854	1.05768	0.861282	0.829953	0.856041	0.939558	1.06601	0.994428
cptp	0.91391	1.01099	1.08686	1.02436	1.0173	1.14114	1.01418	1.04284	0.942981
cpxm1a	1.02144	1.01283	0.938863	0.736361	0.53507	0.597167	1.10652	0.948108	0.945368
cpxm1b	0.949811	1.25543	1.19252	0.63726	0.70904	0	0.817533	1.14261	1.03986
crabp1	0.87766	0.927908	0.96323	1.065	1.03411	1.0731	1.0324	0.926634	1.04096
crabp1l	1.06315	1.06749	1.12006	1.10328	1.15407	1.09237	1.07733	1.08881	0.83386
c-raf;raf1a	0.827944	0.814042	0	0.969438	0.863871	0.747273	1.0427	0.809503	1.14779
CRALBPa	0.862596	0.913	0.88684	0.561354	0.50482	0.557294	0.99692	0.948482	1.0546
CRALBPb	0.859703	0.900444	0.895667	0.754111	0.829954	0.857212	0.997182	0.974717	1.0281
cramp1	#DIV/0!	#DIV/0!	#DIV/0!	#DIV/0!	#DIV/0!	#DIV/0!	#DIV/0!	#DIV/0!	#DIV/0!
crat	1.11596	1.03348	1.00659	1.21467	1.08544	1.07939	1.02245	1.0308	0.946753
crb2	0.743027	0.703048	0.947998	0.904843	0.796921	0.903908	0.998575	0.937082	1.06434
crb2b;crb2l	1.16528	0.590494	1.38522	1.36713	1.22765	0.750904	1.25994	1.02344	0.716617
CRBP	0.847948	1.0134	0.929377	0.700111	0.823157	0.882355	0.911592	1.04769	1.04072
crbpIIb	1.28368	1.1388	1.30741	1.02572	1.00013	1.06503	0.869579	1.06685	1.06357
CRDBP	1.07681	1.08191	0.911086	1.17883	1.1481	1.1388	0.990283	0.958497	1.05122
creb1	1.14766	1.16127	0.893489	1.42662	1.16896	1.27227	0.986599	0.923049	1.09035
crebbpb	1.01186	1.05789	1.03104	1.0827	1.01177	1.07231	0.94326	1.00518	1.05156
c-rel	0.984579	0.884713	1.00412	0.84919	1.0409	1.00057	1.01169	0.97531	1.013
creld1	0.989127	1.17132	1.1804	1.03391	1.17009	1.24644	0.849002	1.09294	1.05806
creld2	1.00736	1.18046	1.14634	1.00629	1.15363	1.01631	0.932647	1.06996	0.997389
crip2	0.967265	1.07438	1.03872	1.21247	1.23377	1.08606	0.957301	1.08819	0.954506
crlf3	1.18743	1.17861	1.2273	1.19415	1.12328	1.15864	0.84044	1.12074	1.03882
crmp1	0.934554	1.0104	0.905538	0.848945	0.836548	0.859048	0.993564	0.964547	1.04189
crmp5.2	1.02928	1.03526	0.895089	0.849027	0.874659	0.886198	0.970598	0.960366	1.06904
CRMP-5a	0.983985	0.992271	0.928278	1.03703	1.00558	1.04451	1.0126	0.957717	1.02968
crp	1.44494	1.21543	0.847727	2.44945	1.64547	1.51194	0.956401	1.04873	0.99487
crp2;si:ch211-234p6.13	1.00211	0.99355	1.44938	1.06891	1.92429	1.37828	0.78956	1.1752	1.03524
crppa	1.05075	0.850625	1.2511	0	0	0.692206	1.13446	0	0.865536
crs	1.00735	1.1068	1.15322	1.10961	1.06659	1.1058	0.915199	1.11519	0.969616
CRTAC-2;crtac1a	1.13295	1.06603	0.854692	0	1.03203	1.02411	1.04053	0.991295	0.968172
crtc1;crtc1a;zgc:153637	0.607517	1.33835	2.34773	1.17521	1.13033	1.36447	0.882156	1.50282	0.615027
crx	1.20985	0.914386	0.912471	1.0696	0.847424	0.972281	1.03983	0.970436	0.98973
cry1aa	0.911415	0.819875	0.884935	0.675552	0.619407	0.814526	1.1331	0.902925	0.963978
cry1ba;cry2a	1.08806	0.852839	0.832138	0	1.4082	0	1.14448	1.00519	0.850331
cry3	0.633149	0.540352	0.825754	0.792462	0.892086	1.03361	1.08479	1.06684	0.848374
cry4	1.05588	0.939343	0.907659	1.08161	0.88751	0.894121	1.0398	1.02102	0.939173
cryba1	0.869219	0.8624	0.939493	0.573599	0.543164	0.571196	1.01942	0.981542	0.999042
cryba1b	0.832611	0.840972	0.82355	0.800913	0.891422	0.91231	0.941451	1.04594	1.01261
cryba1c	0.891288	0.952094	0.914029	0.744016	0.850593	0.869367	1.06785	0.954939	0.977207
cryba1l	0.845329	0.871453	0.827976	0.829234	0.871354	0.868344	1.0125	0.996891	0.990606
cryba2	0.911531	0.940104	0.911299	0.918585	0.981266	0.969433	0.933063	1.0651	1.00184
cryba22;im:7144156	0.821718	0.929896	0.889556	0.873863	0.986292	1.0536	0.896415	1.11018	0.993403
crybb1l1	0.889737	0.94503	0.942836	0.859417	0.98644	0.983267	0.917837	1.10282	0.979343
crybb1l2	0.799881	0.963902	0.941102	0.87941	1.06894	1.08949	0.915878	1.09154	0.992586
crybg3	1.27847	0.895974	1.09436	1.09499	1.03512	0.829962	0.94294	1.18742	0.869643
crybgx	0.780585	0.888463	0.907704	0.639527	0.668407	0.738344	0.940255	1.04796	1.01178
cry-dash	0.845926	0.722628	0.836704	0.723353	0.555162	0.699672	1.16651	0.862618	0.970873
crygEM2-2	0.856969	1.00029	1.01428	0.839185	0.998068	1.16898	0.697701	1.22883	1.07347
crygEM2-6	0.614993	1.06461	1.06558	0.937805	1.21888	1.37434	0.604492	1.40739	0.988113
crygEM2-8	0.721389	1.05221	1.06729	0.926043	1.1056	1.41673	0.772875	1.21119	1.01593
crygm2d12	1.07045	1.19735	1.42265	1.1469	0.508726	1.18013	1.10305	0.525231	1.37172
crygm2d13	0.820133	1.04601	1.01212	0.946912	1.10249	1.36518	0.767325	1.19887	1.0338
crygm2d14	0.802619	1.0452	1.23955	0.849194	1.52293	1.62486	0.597913	1.2639	1.13819
crygm2d9	0.779616	1.02326	1.00677	0.748855	1.02609	1.51083	0.733217	1.33337	0.933414
crygna	0.835777	0.856499	0.868019	0.610323	0.680438	0.765207	1.04937	0.945341	1.00529
crygnb	0.857971	0.880449	0.875123	0.860404	0.9037	0.987676	0.976177	1.03942	0.984402
cs	0.933835	0.974683	0.981934	0.851434	0.835283	0.857499	0.985512	1.02361	0.990881
csad;zgc:103478	1.1108	1.02169	1.0294	1.53345	1.60852	1.45733	0.991062	1.05661	0.952324
csdc2	1.16927	1.00387	0.918117	0.945547	0.876907	1.03347	0.977351	0.99411	1.02854
csde1	1.04927	1.04719	1.07126	1.01977	1.08275	1.04645	0.943649	1.03295	1.0234
cse1l	1.03185	0.932378	0.917967	1.04853	0.989738	1.02039	1.01425	0.984427	1.00133
csgalnact2	0.990184	1.17956	1.22233	1.51207	0	1.39033	0.856735	1.08529	1.05797
cskmt	0.289464	0.784025	0.895198	0.416645	0.825113	0.82106	0.945215	1.10071	0.954075
csmd2	1.00821	0	0	0	0	0	1.00006	1.02077	0.97917
csnk1da	0.984387	1.01507	0.969579	1.02416	1.01033	1.06982	0.987982	0.962526	1.04949
csnk1g1	0.972227	0.983517	0.968688	0.978013	0.922588	0.906045	1.01057	0.94206	1.04737
csnk1g2a	0.950975	1.07264	1.019	0.989927	0.87955	0.985388	0.94296	1.03049	1.02654
csnk1g2b;zgc:153415	0.826697	0.664313	0	1.20061	1.18028	1.00404	0	1.02082	0.979179
csnk2a2b	1.01548	1.14793	0.999294	0.532587	0.554155	0.620034	0.931485	1.00277	1.06575
csnk2b	0.878016	1.01242	1.06063	0.952091	1.05691	1.04341	0.910188	1.09295	0.996859
cspg4	1.03263	0.986772	0.98015	1.01773	0.962357	0.97377	0.991464	0.955147	1.05339
cspg5a	0.939089	1.0073	0.877433	0.761112	0.682212	0.859861	0.987232	0.948759	1.06401
cspg5b	0.979363	1.05368	0.891327	0.869726	0.890181	1.21329	1.08146	0.859757	1.05878
csrp1	1.04936	1.15714	1.14082	1.32121	1.44824	1.26237	0.874442	1.09436	1.0312
cst14b.1	1.0874	1.00754	1.01372	0.987406	0.936337	0.944122	0.985001	0.992989	1.02201
cst3	1.13199	0.974419	1.04251	1.28821	1.23922	1.1091	1.07151	0.953009	0.975481
cstf3	0.995763	0.983822	0.957804	1.04136	1.05561	1.04063	0.990443	1.00331	1.00625
ctage5	1.03331	0.967771	1.11385	1.01496	1.03768	1.12319	0.914425	1.09967	0.985909
ctbp1	0.983691	0.960023	0.979069	0.989974	0.987511	0.97994	0.978075	1.02002	1.0019
ctbp2l	0.940659	0.970623	0.966771	0.838794	0.803027	0.920473	0.913072	1.03394	1.05299
ctdnep1a	#DIV/0!	#DIV/0!	#DIV/0!	#DIV/0!	#DIV/0!	#DIV/0!	#DIV/0!	#DIV/0!	#DIV/0!
ctdnep1b	0.863891	0.924598	0.996311	0.797449	0.831033	0.853353	0.905715	1.14543	0.948852
ctdp1	1.13407	1.09017	0.978435	1.23246	1.20983	1.12474	1.03991	0.905741	1.05435
ctdsp1	0.968092	0.959999	1.00641	0.92587	0.86709	0.851137	1.12252	0.881475	0.996002
ctdspl2a	0.979073	1.02752	0.996426	1.08688	0.969564	1.04163	0.958131	0.983395	1.05847
ctdspl2b	1.42479	0.930558	0.730284	1.25416	1.14167	0.885184	1.33408	0.655266	1.01065
ctdsplb;zgc:154102	1.03187	0.990532	1.02229	1.23515	1.0217	1.24571	0.996184	0.936251	1.06757
cth	0.94526	0.987252	0.989615	0.970309	0.955478	1.00916	0.965876	1.00259	1.03153
cthrc1b	0.838564	0.918728	0.890829	0.614925	0.55023	0.604114	1.04403	0.88985	1.06612
ctif	0	0.759237	0	0	0	1.14862	0	1.14353	0.856474
ctnna	1.03152	1.04089	1.02167	1.09214	1.16178	1.15185	0.930019	1.05257	1.01741
ctnna2	1.01353	0.978047	0.930545	0.967148	0.892316	0.952838	1.03567	0.958202	1.00613
ctnnal1	1.09123	0.867593	0.87877	0.762203	0.900954	0.761649	1.01363	0.920827	1.06555
ctnnb1	1.0692	1.04009	1.05018	1.06675	1.09458	1.11763	0.955027	0.996509	1.04846
ctnnd1	1.03271	1.02632	1.0324	1.1423	1.17963	1.12573	0.974035	1.00864	1.01733
ctnnd2a	1.04202	1.00775	0	1.14706	0.920176	0.87609	0.840594	0.763867	1.39554
ctnnd2b	1.20199	1.23886	1.05618	1.23601	1.16172	1.13982	0.979652	0.822211	1.19814
ctps1	1.15239	1.0861	0.982319	1.29201	1.31746	1.25698	1.04432	0.933036	1.02264
ctrb.2	0.691593	0.962739	0.825151	0.375903	0.385121	0.508438	0.991758	0.969009	1.03923
ctrb.3	0.872658	0.811199	0.834251	0.429623	0.316139	0.411046	1.10336	0.904368	0.992272
ctsl	0.701127	0	0.787259	1.55047	5.13979	0.637624	1	0	0
ctsl1a;ctsla	1.33553	1.08682	0.965903	1.24999	1.19068	1.15113	1.06167	0.912315	1.02601
ctsll;zgc:101557	0.90892	1.0853	1.32605	0.653858	0.837227	1.12618	0.848715	1.20314	0.948146
ctss2.2;ctssb.2	1.01257	0.778951	1.01631	1.68259	1.5254	1.35262	1.11633	1.10689	0.776779
ctssb.1	1.70644	1.04857	1.39492	1.14901	0.887173	1.03827	1.08747	0.959494	0.953037
cttnbp2	0.962559	1.01127	1.0313	1.00053	0.884688	0.94015	0.966485	0.988807	1.04471
cttnbp2nlb;si:dkey-16k6.2	0.918995	1.07049	0	0.879687	0.816382	1.08173	1.14345	0.87736	0.979186
ctu1	0.8814	0	0	0.73484	0.839362	0	1.07185	0.928154	0
ctu2	1.15649	1.18696	1.09375	1.15995	1.16751	1.22289	0.947494	1.01568	1.03683
cubn	0.798834	1.00898	0.975309	0.621968	0.733387	0.590768	0.917758	0.976518	1.10572
Cul1	0.996089	0.984467	1.00615	1.01014	1.00995	1.09135	0.997319	0.999304	1.00338
cul1b;zgc:111899	1.04065	1.01641	1.00924	1.05319	1.10647	1.07693	0.999734	0.981777	1.01849
cul2	1.00267	0.985466	0.98603	0.981148	0.985818	1.04382	0.974477	1.02599	0.999533
cul3	1.08503	1.06914	1.03958	1.0054	0.957389	1.05925	0.991335	1.04313	0.965532
cul3a	1.01787	0.980866	0.989968	0.934947	0.933541	0.982186	1.01012	0.999956	0.989925
cul4b	1.01719	0.988571	0.983058	0.974874	0.947433	0.972149	1.0387	0.96678	0.994525
cul5	0.994283	0.973059	1.00652	0.983622	0.953636	0.979038	0.995664	0.976811	1.02752
cul9	1.01706	0.997879	1.01247	1.01848	1.01726	1.00221	1.00163	0.999179	0.999192
cunh18orf32	0.954283	0.835222	0.804878	1.28992	1.17329	0.951297	0.941101	0.970922	1.08798
cutl1	0.997117	1.06795	1.17073	0.968392	1.04292	1.04876	0.926365	1.11422	0.959418
cux1a	0.892794	0.995494	0.903152	1.08909	0.971387	1.09155	0.952538	0.978944	1.06852
cux2b	0.78036	0	0	0	0	0	0	0	1
cwc15	1.18282	1.23812	0.783206	1.78559	1.40441	1.93931	1.19876	0.811472	0.989772
cwc22	0.925778	1.01262	0.978013	0.96441	0.968069	0.952022	1.03862	0.984522	0.976861
cwc27	1.00045	0.943297	0.891754	1.16769	1.01268	1.25064	0.956373	1.04717	0.996458
cwf19l1	0.99683	0.979655	0.967819	0.748707	0.684225	0.75913	1.0152	0.977062	1.00773
cwf19l2	1.03964	1.29097	1.03844	1.85318	1.76482	1.88682	1.01513	0.951535	1.03334
cx32.3	0.723081	0.748262	0.991709	0.508302	0.375982	0.652205	1.27898	0.892755	0.828269
cxadr	0.914563	1.0263	0.938034	0.982373	1.02327	0.95499	0.941776	1.00715	1.05107
cxxc1	0.961391	1.04175	1.25392	1.02937	0.991458	1.19466	1.04226	1.12789	0.829844
cxxc1l	0	1.65374	0	0	0	0	0	0	1
cxxc5b	#DIV/0!	#DIV/0!	#DIV/0!	#DIV/0!	#DIV/0!	#DIV/0!	#DIV/0!	#DIV/0!	#DIV/0!
cyb5a;wu:fb44a11	1.05451	1.23302	1.17713	1.0603	1.11243	1.09238	0.91883	1.12442	0.956746
cyb5r2	0.803213	0.899747	0.975315	0.770359	0.804473	0.785002	0.955058	1.02344	1.0215
cyb5r4	#DIV/0!	#DIV/0!	#DIV/0!	#DIV/0!	#DIV/0!	#DIV/0!	#DIV/0!	#DIV/0!	#DIV/0!
cybc1	0.978288	1.06077	1.04298	0.969953	1.12772	1.06149	1.0075	0.92408	1.06842
cybrd1	0	1.11162	1.0675	0.769873	1.17228	1.08917	0.930421	1.13212	0.937459
cyc	0.859768	0.963326	1.00784	0.925453	1.04349	0.939477	1.01091	1.00186	0.987229
cyfip1	1.00506	0.987769	1.01396	0.951497	0.984055	0.978031	0.994778	0.999676	1.00555
cyfip2;zgc:194528	0.904713	0.974796	0.938783	0.855551	0.836642	0.896692	1.00186	0.981573	1.01656
cygb1	0.969812	0.958885	0.992843	0.190886	0.2746	0.213312	0.9193	1.09114	0.989562
cylda	1.15092	1.08793	1.07966	0.992706	1.16948	1.09972	0.79034	0.956929	1.25273
cyp17a2	0.981659	1.48333	1.3704	2.04032	2.12291	1.59154	0.885882	1.11412	0
CYP1A	1.26415	1.01084	1.08853	0.87309	0.760083	0.713545	1.00981	0.988401	1.00179
cyp20a1	1.02354	1.02868	1.03581	0.925951	0.967657	0.916802	1.00169	0.977775	1.02054
cyp26b1	1.03072	1.0113	0.892274	0.980788	0.904189	1.05361	0.974212	1.01758	1.00821
cyp27a1.2	1.30068	0	0	0.891221	0	0	1.1855	0.883933	0.930564
cyp27a7	1.06777	0.943337	0.906167	0.792221	0.691608	0.670894	1.18737	0.810386	1.00225
cyp2aa11	1.16778	1.02117	1.10734	0.792353	0.73599	1.05945	1.06283	0.868679	1.0685
cyp2aa12	1.16407	1.27901	1.32685	0.896716	0.962517	1.11685	1.13139	0.916459	0.952146
cyp2aa3v1	1.42981	1.22894	1.39826	1.10045	0.973487	1.10843	0.971339	0.936884	1.09178
cyp2aa4	1.23363	1.52115	1.28654	1.14586	1.79457	1.89248	0.709028	0.970657	1.32032
cyp2aa6	1.17525	0.896006	1.19552	1.36794	0.966864	1.77684	0.886219	0.847207	1.26657
cyp2aa8	1.65383	1.19051	1.22461	1.44233	1.303	1.34962	1.11993	0.921501	0.958565
cyp2ae1	1.5029	0.705445	0.876	1.22531	0.880625	0.82361	1.53339	0.857548	0.609064
cyp2j21	0.766302	1.31485	1.22364	0.830684	1.41603	1.27471	0.709065	1.18715	1.10379
cyp2j22;cyp2p9	1.10996	1.04055	0.88458	0.716682	0.853208	0.611146	1.28503	0.848018	0.866955
cyp2j23	1.20283	1.19334	0.717494	0.67397	0.737284	0.670386	1.27296	0	0.727039
cyp2j25	0.908822	1.25084	0.997686	0.667247	0.878424	0.90834	0.865881	1.09733	1.03679
cyp2j27	0.972694	1.05633	0.992354	0.870077	0.965068	0.985167	1.04782	0.93674	1.01544
cyp2j28	0.874269	0.807989	1.08962	0.499571	0.305543	0.410325	1.13148	0.77498	1.09354
cyp2j29	1.01622	0.895265	0.925404	1.09247	0.97559	0.790824	1.19663	0.845294	0.958077
cyp2j30	0.928955	1.07874	1.06128	0.657119	0.78214	0.742544	1.22845	0.95447	0.817076
cyp2k16	1.07475	1.32853	1.24116	0.94227	1.20879	1.25892	1.00643	1.04386	0.949707
cyp2r1	1.05393	0.862424	0.923862	0.57924	0.607066	0.803994	0.905332	1.05372	1.04095
cyp2v1;cyp2v2	0.721395	1.09311	1.14169	0.729843	1.11959	1.29315	0.777833	1.09954	1.12263
cyp2x7	1.11026	1.18881	1.14689	1.2295	1.22956	1.26444	0.869012	1.01064	1.12035
CYP3A	0.880785	0.992671	0.953717	0.823223	0.889075	0.954962	0.970194	1.08186	0.947941
cyp3c1l2	0.879965	1.07253	0.987101	0.679239	0.769048	0.753364	1.06325	1.06988	0.86687
cyp46a1.2;zgc:63602	0.949539	0.952598	0.919867	0.725846	0.697444	0.77118	0.991863	1.09188	0.916259
cyp46a1.3	0.963705	1.10364	1.01434	0.907391	0.940351	0.868472	1.03895	0.975741	0.985306
cyp46a1.4	0	1.52462	1.78867	2.03058	0	1.41506	0.849206	1.03797	1.11282
cyp4t8	1.1218	1.0852	1.07279	0.898161	0.809373	0.822187	1.09707	0.953319	0.949614
cyp4v2	0.89052	0.900516	1.04641	0.685367	0.538466	0.573536	1.09542	0.873804	1.03078
cyp51	0.94182	0.682934	0.910438	0.886971	0.824589	0.747398	1.10718	0.967449	0.925368
cyp7b1	0.949136	0.957706	1.0425	1.03854	0.980807	0.871346	0.977225	1.07862	0.944151
cyt1l	1.35276	0.93358	0.785726	0.958418	0.953695	0.608537	1.15283	0.796145	1.05102
cyth1a	1.10025	1.10905	0.978026	0.895697	0.853911	0.960423	0.951516	1.01717	1.03131
cytl1	1.01738	1.20154	1.18162	1.25428	1.53833	1.12651	0.870417	0.980667	1.14892
D244	0.865749	0.947938	1.08617	0.92215	0.982236	0.949947	0.928357	1.09528	0.976366
d2hgdh	1.28116	0	1.02178	1.03811	0.840803	0.952399	1.14083	0.86494	0.99423
D60	0.749449	1.0379	1.21431	1.05424	1.47092	1.38081	0.772712	1.29231	0.934983
daam1a	1.06622	1.10388	0.929943	0.998782	0.883828	0.941745	0.941899	0.994318	1.06378
daam1l	1.00055	0.787081	1.07742	0.886268	0.977599	0.899574	1.12653	0.890734	0.982738
dab1;dab1a	0.920075	1.06591	1.02062	0.914436	0.919559	0.990688	1.05871	0.930822	1.01047
dab2;sb:cb778	0.938226	1.05577	1.05354	0.871862	0.891515	0.966556	0.96979	0.995562	1.03465
dab2ipa	0.953872	1.15998	0.982247	1.22181	0.964875	1.13981	0.950976	0.975814	1.07321
dachd;si:ch211-176j8.3	1.04431	1.14642	0.932998	1.25489	1.09409	1.11852	1.03813	0.859861	1.10201
dag;wu:fi37b08	1.08768	0.873654	1.04423	1.00662	0.937221	1.02715	0.994594	1.0669	0.938507
daglb	1.15358	1.01235	1.10167	1.13365	1.09844	0.909736	1.03763	1.04062	0.92175
dak	1.07163	1.05225	0.819321	0.9409	0.936991	0.945069	0.942852	1.01703	1.04012
dalrd3	1.26815	1.00562	0.986867	1.14458	1.0348	1.11711	1.07644	1.02846	0.895102
dap1a	0.849565	0.8162	1.18419	0.782104	0.643711	0.973029	1.08099	1.10841	0.810601
dapk3	0.939354	1.15987	1.45072	0	0	1.16915	1.11857	0	0.881425
dars2	0.958466	0.996695	1.04849	0.923364	0.915045	0.912635	1.00631	0.991975	1.00171
daxx;si:dz179b20.7	1.0971	0.881565	0.964294	0.975075	0.970328	1.02884	0.913409	1.08384	1.00275
DBH	0.816433	1.10638	1.05558	0	1.29433	0	0.846547	0	1.15345
dbi;zgc:77734	1.03705	1.15786	1.1813	1.24311	1.28737	1.24035	0.944734	1.00634	1.04892
dbn1	1.10271	1.09457	0.987606	1.29888	1.08155	1.14911	0.92514	0.988084	1.08678
dbnla;zgc:91835	1.19189	0.921192	0.868404	1.12908	1.32503	1.01996	0.950075	1.02235	1.02757
dbnlb	1.08013	1.0574	0.958769	0.951002	0.927649	0.889691	1.03318	0.940598	1.02623
dbr1	1.03788	0.993504	1.08566	1.18745	0.990904	1.22716	1.02461	0.935182	1.04021
DC	0.988403	0.985401	0.93552	0.586483	0.563789	0.56236	1.04148	0.957288	1.00123
dcaf13	1.0121	1.0478	1.08812	1.06092	1.10868	1.12206	1.0042	0.994827	1.00097
dcaf6	0.870002	1.11172	1.22526	1.28509	1.29086	1.45071	0.783484	1.23563	0.980882
dcaf7;wdr68	0.928885	1.0065	1.09325	0.922133	0.888185	1.00524	0.912091	1.03984	1.04807
dcaf8	0.973672	0.88168	1.01107	0.972088	0.902864	0.98668	1.02032	0.978035	1.00164
dcakd	0.85642	0.914169	0.982751	0.989331	1.00277	0.974199	1.0812	0.914664	1.00414
dcan	1.05686	1.01441	0.975352	1.16497	1.19095	1.0902	1.05407	0.975881	0.970049
dchs1b	1.06952	1.04989	0.985728	1.04504	0.943796	1.0665	1.03806	0.913691	1.04825
dckl1b	0.667771	0.683407	0	2.37575	0.827166	1.12529	0.291194	0	1.70881
dclk1a	0.888655	1.00554	0.990243	0.887542	0.875198	0.953001	0.919375	1.00277	1.07786
dclk2b	0.998709	1.03266	0.915646	0.965687	0.958782	1.02409	0.958621	0.981015	1.06036
dcp1b	1.10878	1.0907	1.06658	1.185	1.06992	1.15107	0.948796	0.965879	1.08532
dcps	1.01731	1.01208	1.01019	1.13387	0.999112	1.04044	0.977145	1.03097	0.991884
dctn1a	0.954167	0.990568	1.00702	1.01042	1.04723	1.11082	0.934353	1.03784	1.02781
dctn1b	1.0373	0.999873	0.976047	0.891788	0.785987	0.883722	1.02714	0.939653	1.0332
dctn2	1.00303	1.04628	0.975111	1.13086	1.07445	1.05817	0.985761	1.01057	1.00367
dctn3	0.934182	1.04721	0.954253	1.03696	1.08468	0.954341	1.01082	1.01182	0.977355
dctn6	1.03256	1.02491	0.788448	1.20269	1.1599	1.03979	0.935153	1.03951	1.02533
dcun1d2a;rp42-pen	0.859178	0.947599	0.895769	0.794593	0.795686	0.814225	0.946674	0.985071	1.06825
dcun1d2b;fj80d04	1.06842	1.07527	1.05903	1.03511	0.945696	1.00177	0.93005	1.06759	1.00236
dcun1d3	0.9944	0.995887	1.03476	1.07587	1.02084	1.00849	0.996202	0.99517	1.00863
dcun1d4	1.08305	1.04419	1.09543	0.932846	1.00016	1.12692	0.908026	0.978198	1.11378
dcun1d5;wu:fi47e09	0.994994	1.14238	0.839212	0.971932	0.927404	1.10643	0.994196	1.00187	1.00393
ddah1	0.914836	1.10439	1.1272	1.01351	1.05284	1.09836	0.891927	1.06464	1.04344
ddhd1b	0.987849	1.11564	1.00691	0.925368	0.884481	0.983251	1.11892	0.864699	1.01638
ddhd2	0.895286	1.34803	1.15259	0.884407	0.896287	1.13072	0.851956	1.11926	1.02878
ddi2	1.14863	1.02245	1.02878	1.14217	1.1853	1.11248	0.964145	1.00571	1.03015
ddost	0.962489	1.04204	1.05469	1.02297	1.0064	1.04001	0.926615	1.05747	1.01592
ddr1	0	0.960948	0.973917	1.64079	1.34568	1.4019	0.978033	1.02197	0
ddrgk1	1.08651	0.983986	1.01687	1.24655	1.32182	1.12912	1.07267	0.922091	1.00524
ddx1	0.957574	1.00921	0.989972	1.09073	1.07461	1.14689	0.959683	1.02484	1.01547
ddx10	0.919948	1.04334	1.1219	1.12567	1.16226	1.11351	0.971329	1.07061	0.958058
ddx20	1.15431	0.999772	0.991098	1.29115	1.24998	1.27227	1.06838	1.00686	0.924763
ddx21	1.01376	1.15645	1.07111	1.09549	1.20523	1.16577	1.01692	1.00232	0.980763
ddx24	1.05578	1.01913	1.10624	1.29139	1.1875	1.25157	1.02365	0.978028	0.998325
ddx26a	0	0.919116	1.18592	0.749915	0.850128	0.800477	0	0.931163	1.06884
ddx26b	1.02711	1.02964	1.0919	1.46076	1.08704	1.18583	0.912419	1.09625	0.991329
ddx31	1.19224	1.05684	1.05367	0.879555	1.19916	1.09413	0.957451	0.977867	1.06468
ddx39aa	1.02236	1.06534	1.01409	1.02488	1.00636	0.997962	1.02187	1.02169	0.956437
ddx39b	0.985815	0.981993	0.967453	1.04153	1.1072	1.09588	0.992943	1.00109	1.00597
ddx3a;ddx3xa	0.95095	1.04238	1.03317	1.07446	1.03223	1.05266	0.954804	1.03571	1.00948
ddx3b	1.01207	1.02752	1.05993	1.05958	1.05994	1.10843	0.952035	1.03253	1.01543
ddx4;vasa	1.437	1.16976	1.24242	1.30462	1.49388	1.47971	1.07627	0.857998	1.06573
ddx42	1.02903	1.00153	1.00715	1.06637	1.01073	1.04884	0.976224	1.02444	0.999339
ddx43	0.919159	0.582896	0.591559	0.881065	0.841958	0.674567	1.60082	0.725405	0.673774
ddx46	1.01137	0.9581	0.975997	0.990267	1.0286	0.95606	1.02409	0.985149	0.990757
ddx5	0.973154	1.08431	1.05422	1.107	1.11458	1.19201	0.896222	1.0978	1.00598
ddx51	1.08637	1.0961	1.04554	1.16581	1.09901	1.1222	0.990485	0.932088	1.07743
ddx52	1.05392	1.0208	0.984708	1.05635	1.08653	1.06236	0.961833	0.981645	1.05652
ddx55	0.908634	0.952077	0.893276	1.05823	0.920595	1.07386	0.986458	1.01884	0.994703
ddx6	1.0071	1.0056	0.944421	1.03368	1.01954	1.04222	0.954882	1.01131	1.03381
ddx61	1.01716	1.00854	0.986493	1.13703	1.12925	1.16694	0.970727	0.996095	1.03318
decr1	1.06742	1.02742	1.0154	1.03336	1.03008	0.952039	1.02453	1.01165	0.963823
decr2	1.08396	1.01638	1.04539	1.13558	0.967104	0.901082	1.02881	0.982137	0.989055
degs	1.02404	1.12729	1.03818	1.12505	0.816743	1.19468	0.931088	1.00419	1.06473
dek	0.966166	1.06598	1.03921	1.18103	1.16378	1.07869	0.990303	0.993316	1.01638
dennd11	0.934992	1.04883	1.09021	1.16007	0.925583	0.888769	1.1902	0.734157	1.07564
dennd1a	1.0326	1.01688	0.836772	1.19953	1.05307	1.18983	0.974286	0.908493	1.11722
dennd2da;zgc:153628	0.862737	0.86211	0.788904	0.821284	1.22714	0.730536	0.849091	1.20066	0.950244
dennd3a	#DIV/0!	#DIV/0!	#DIV/0!	#DIV/0!	#DIV/0!	#DIV/0!	#DIV/0!	#DIV/0!	#DIV/0!
dennd4c	1.19466	1.05333	1.00561	1.04847	1.06501	1.09889	1.01106	0.965069	1.02387
dennd5b	1.02547	1.09023	1.0808	1.08565	1.19972	1.08702	1.10952	0.988436	0.902041
denr	0.954353	1.14754	1.04084	1.4893	1.46605	1.36181	1.02405	0.890568	1.08539
depdc5	1.12594	1.0994	1.04735	1.05463	1.06624	1.01423	1.02967	1.00863	0.961701
depdc6;deptor	1.01256	1.06587	1.08624	0.715215	0.852977	0.926401	1.0753	1.00673	0.917968
derl1	1.04825	0.968833	1.06111	1.00689	1.00432	1.02694	0.96637	0.997836	1.03579
dermo1;twist1	1.13516	1.25135	0	0.940677	0	0.85735	1.04004	0	0.959964
desma	1.07866	0.860078	0.816671	1.21157	1.26957	1.13814	1.02635	0.781992	1.19165
desmb;zgc:154009	0.815267	1.14231	1.03443	0.717279	0.916446	0.831541	0.894693	1.09471	1.01059
dex	0.99996	0.995282	0.897756	0.702739	0.645569	0.939964	1.25495	0.806878	0.938176
dfna5	1.05282	1.01022	0.939736	0.872807	0.808125	0.77217	0.990085	1.03447	0.975444
dfna5a	0.87426	0.951946	0.907402	0.926266	0.808804	0.538234	0.985996	0.774883	1.23912
dgat1	0	1.00586	0.991271	0	0	0	0	1	0
dgcr14	1.2375	1.3599	0.997226	1.39587	0.998274	1.38167	0.977389	1.02261	0
dgcr8	1.10659	1.107	1.07687	1.20203	0.966027	1.05949	0.898359	0.985074	1.11657
dgkaa;zgc:136759	1.01657	1.1922	1.18276	1.1241	1.17569	1.13609	0.912404	1.1114	0.976195
dgke	1.2153	1.07345	1.16831	0	1.90682	0	0	1.05777	0.942232
dhcr7	1.01975	0.974777	1.0072	0.902597	0.803567	0.826873	1.05265	0.947775	0.999573
dhdh	1.07956	1.02369	1.0001	1.00671	0.996181	0.961982	0.988686	0.992279	1.01904
dhdhl	0.913204	1.24067	1.24876	0.921514	1.03536	0.998068	0.87403	1.11036	1.01561
dhodh	1.06995	0.984447	0.980049	1.09681	1.01651	1.03579	1.02051	0.980032	0.999461
dhrs11a	1.0087	0.989746	0.973273	1.01982	0.940928	0.972007	0.995673	1.02311	0.981216
dhrs11b	0.956227	0.971237	0.883301	0.713674	0.787834	0.852671	0.97073	1.00463	1.02464
dhrs4	1.01496	1.06818	0.986335	0.813665	0.917416	0.846977	0.983162	0.99982	1.01702
dhrs7b	1.1184	1.00487	0.919293	1.12988	0.922996	0.991172	1.03179	1.02778	0.940428
dhrs7ca	0.890288	0.96973	0.978025	0.797573	0.739668	0.85644	0.96171	1.01369	1.0246
dhrsx	0.961034	0	0	0	0	0.870205	1.13604	0.863959	0
dhtkd1	0.973186	1.05354	0.995004	0.863383	0.887956	0.919639	0.997238	0.990224	1.01254
dhx15	1.00034	0.983766	1.00475	1.08634	1.05444	1.07027	0.97862	1.00897	1.01241
dhx29	1.05882	0.970114	0.92454	1.05985	0.96791	1.05037	0.99807	1.01997	0.981961
dhx30	1.01771	1.08926	0.964334	0.85223	1.15429	1.06214	0	1.00454	0.995462
dhx32a	1.51109	1.53519	0	0	0	1.00418	0.819978	0	1.18002
dhx33	1.22279	1.29443	1.38502	1.11899	1.41119	1.52881	0.863985	0.909163	1.22685
dhx34	0.925517	0	0.832743	0.854621	0.844594	0	1.17428	0.893869	0.931848
dhx35	1.09486	0.862947	0.942237	1.13111	1.01949	0.98672	1.06899	0.947889	0.983121
dhx36	0.795038	0.953951	0.817843	0	0	1.01789	0	1.15658	0.843415
dhx40	1.01844	1.03547	1.08549	0.931839	1.02098	1.04073	1.07668	0.979584	0.943739
dhx57	1.17441	0	0.822863	1.25597	1.04559	0.983257	0.985915	1.24176	0.77232
dhx8	0.993821	1.04696	1.02697	1.17029	1.04151	1.07016	0.98109	0.988635	1.03028
dhx9	0.97402	0.975043	0.932179	0.994785	0.998173	1.05086	0.981441	1.00562	1.01294
dia1	1.11015	0.95827	0.948477	1.07078	0.915019	0.938228	1.07697	0.948107	0.974919
dia1b;dipk2ab	0	1.40216	0	0	1.55626	1.22233	0	1.11895	0.881051
diablo	0.883645	0.797523	1.00014	0.921012	1.01127	0.876456	0.945196	1.13109	0.92371
diablob	0.861945	0.711659	1.01603	0.860457	1.06026	0.809363	1.06438	0.928102	1.00752
diaph2	0.894757	0.961251	0.947807	0.869483	0.822068	0.895543	0.992814	1.03694	0.970249
dicer1	0.951028	0.984513	0.994348	1.01165	0.931105	1.04211	0.991443	0.995693	1.01286
dimt1l	1.13501	0.946047	1.04397	1.01001	0.966033	1.01548	0.926661	0.911687	1.16165
dip2a	0.889739	1.01399	1.03609	0.974267	0.788134	0.814316	1.02748	0.910242	1.06228
dip2ba	0.967221	0.946332	1.01942	0.993307	0.948237	0.921155	1.04655	1.04033	0.91312
dip2bb	1.06182	0.915883	1.01263	0.736494	0.692293	0.764885	0.968048	0.96392	1.06803
dip2ca	0.944247	0.972017	0.908419	0.904441	0.844531	0.826914	1.02777	0.976861	0.995367
diras1	0.946096	1.14003	1.01111	0.762141	0.835782	0.92347	0.990132	0.99005	1.01982
diras2	1.05479	0.898928	0.739511	0.980622	0	1.04881	0.983258	0.993117	1.02363
dis3	1.07022	1.00897	0.925387	1.11072	1.06458	1.07908	1.09069	0.953549	0.955765
dis3l	1.22786	1.12544	1.05072	0.93414	1.02169	1.28529	1.02438	1.01075	0.964869
dis3l2	0.930824	1.00141	1.09181	0.957143	0.967345	1.01093	0.94546	0.994485	1.06005
dixdc1a	1.12513	1.10364	1.01514	1.02353	0.797255	0.894432	0.886589	1.09558	1.01783
dkc1	1.04918	0.99628	1.01304	1.0859	1.15742	1.04406	0.990374	1.02637	0.98326
DKEY-117O14.3	0.690875	0.92151	0.919667	0	0.575521	0.409613	0.959795	1.08486	0.955345
DKEY-226M8.1	0	0.994681	0	0	0.688757	1.18976	0	0	1
DKEY-238C7.11;wu:fb16f02	0.80853	1.0382	1.0977	0.92252	1.13508	1.0104	0.875081	1.09734	1.02758
DKEY-35I22.4	1.2739	1.35249	0.862836	0.848895	1.44633	1.0509	0.835714	1.24991	0.914376
DKEYP-88A5.2	0.969688	1.03435	1.00549	0.885904	0.805915	0.797439	1.00696	1.04314	0.949899
dlg1	0.96515	1.01292	0.910055	0.991581	0.911701	0.970754	1.01563	0.977902	1.00647
dlg1l	1.00438	0.980136	0.976946	0.922396	0.914748	0.879138	1.01083	0.982774	1.0064
dlg2	1.01211	0.911528	0.863956	0.862747	0.704109	0.820233	1.03997	0.979912	0.980116
dlg3	1.03189	1.01297	1.00455	0.999457	0.93044	0.976249	1.01801	0.918425	1.06357
dlg4	0.942512	0.929175	0.860249	0.771667	0.66112	0.762019	1.05362	0.911895	1.03448
dlg5a	#DIV/0!	#DIV/0!	#DIV/0!	#DIV/0!	#DIV/0!	#DIV/0!	#DIV/0!	#DIV/0!	#DIV/0!
dlg5b.1	1.07923	0.665315	0	0	0.658029	0	0	1	0
dlgap4a	0.98615	1.05079	0.946799	1.07903	1.14696	1.03306	0.95775	0.963984	1.07827
dlgap4b	1.13191	0.920448	0.956286	1.15875	1.21289	1.23533	1.06578	0.98706	0.947159
dmd	0.956578	0.987172	0.956343	0.997053	0.948102	0.990263	0.998108	0.989405	1.01249
dmgdh	1.24343	1.15594	1.21556	1.16164	1.13868	1.1642	0.945127	1.0499	1.00497
dmn	0.826874	0.958716	0.957028	1.02759	0.704931	0.750803	0.993909	0.967763	1.03833
dmtn	1.25605	0.946777	0.799218	1.62326	1.38436	1.26592	1.01915	0	0.980845
dnaaf10	0.909187	0.987764	0.958507	1.0283	1.07832	0.992571	0.782949	1.0985	1.11855
dnaaf5	1.01895	1.1571	0	1.30858	1.24628	0.983523	0.982541	1.13309	0.884366
dnah2	0	0	0	0	0	0	0	0	1
dnaja	0.938731	0.982706	0.936621	2.04181	1.82862	1.78407	0.976479	1.05389	0.969628
dnaja2	0.977507	1.08496	1.08018	1.1304	1.08935	1.09184	0.935571	1.06395	1.00048
dnaja2l	1.00225	1.20216	1.14948	1.12384	1.00578	1.24493	0.95171	1.06124	0.987051
dnaja3a;wu:fj36c02	0.970509	1.06793	1.17316	1.13835	1.2213	1.16153	0.937661	1.06827	0.994066
dnajb12	0.918848	1.19451	1.24806	1.04378	1.31525	1.32746	0.899403	1.20484	0.895757
dnajb14	1.0506	0.977925	1.29588	1.07109	0.776837	0.918302	0.918152	0.641296	1.44055
dnajc11	0.991982	1.03008	1.03764	1.13687	1.16814	1.09071	0.946382	1.08396	0.969658
dnajc15	1.6186	0.900741	1.04291	0.796186	0.542441	0.658873	0	0.976444	1.02356
dnajc16l	0.985701	1.11102	1.11057	0.858408	0.981015	1.0236	0.953209	1.03618	1.01061
dnajc19	1.09873	0.98507	1.16972	1.3401	1.02497	1.07477	0.995799	1.0181	0.986105
dnajc2	1.06899	1.12889	1.14897	1.41294	1.38896	1.38782	0.931387	1.05364	1.01497
dnajc21	1.00318	1.25572	1.17778	1.20499	1.32592	1.10924	1.04172	0.94397	1.01431
dnajc25	0.844304	1.16925	1.0823	0	0.934274	0.984199	0.946172	1.00599	1.04784
dnajc27	0.996345	1.13034	1.04241	1.27033	1.18544	1.2675	0.957339	0.990669	1.05199
dnajc3	0.913764	1.09193	1.09486	0.886665	1.14527	1.0266	0.845242	1.14278	1.01198
dnajc5	1.04051	0.935085	0.896763	0.706622	0.63707	0.688068	1.11284	0.922863	0.964298
dnajc5ab	0.93494	0.944498	0.912292	0.668286	0.645704	0.719441	1.02388	0.923414	1.05271
dnajc5ga;zgc:56703	0.976791	0.981937	0.942663	0.902207	0.850329	0.940051	1.07324	0.938607	0.988149
dnajc5gb;zgc:63689	0.73332	0.965696	0.664441	0.583995	0.680427	0.735347	1.17003	0.846879	0.98309
dnajc6	0.994844	1.04308	0.927498	0.904547	0.792127	0.856292	0.962358	1.02525	1.01239
dnajc7	0.972521	1.05857	1.05191	0.966793	1.01548	1.07215	0.93142	1.06204	1.00654
dnase1l1	0.949135	1.02305	1.00919	0.675219	1.02848	0.972164	0.894627	0.935993	1.16938
dnase1l4.1	1.19767	1.08793	0.940869	1.27468	0.995533	1.14455	1.01462	1.0123	0.973079
dnase1l4.2	1.26551	1.0536	0.931218	1.15197	0.722484	0.942791	1.0915	0.90818	1.00032
DNCL2A	1.14942	0.931604	0.865176	1.0523	1.31241	1.08616	0.943392	0.943275	1.11333
dncli2	0.988226	1.0526	0.934903	1.01407	1.0524	1.04124	1.00709	0.96635	1.02655
dnm1a	0.98111	1.04169	0.929673	0.862918	0.814317	0.927327	0.978124	0.998564	1.02331
dnm1b	1.05522	1.08913	0.87251	0.903844	0.813734	0.991348	0.993522	0.991889	1.01459
dnm1l	1.00216	0.998565	0.950276	1.0267	0.998487	1.03074	0.984435	0.967091	1.04847
dnm2	1.00052	1.04024	1.02247	0.965117	0.970807	1.03721	0.97878	1.00306	1.01816
dnm2a	0.995611	1.00971	0.991577	0.973878	1.01251	1.00661	0.978843	1.03777	0.983386
dnm3b	1.0293	1.05051	0.899998	0.729222	0.74156	0.774605	1.04948	0.93824	1.01228
dnmt1	0.977319	1.1038	1.15419	1.14216	1.13248	1.17638	0.936391	1.04262	1.02098
dnmt3a1;dnmt3ab	0.92994	0.991112	1.02371	0.889594	0.877699	1.05765	0.949415	1.03793	1.01265
dnmt3aa	0.872239	1.06493	1.1058	0.85739	0	0	0	1.16283	0.837171
dnmt3ba	1.04157	0.99204	1.01658	1.01078	0.969245	0.975655	1.01209	0.961074	1.02684
dnmt3bb.1	0.974252	1.07045	1.12218	1.10787	0.998544	0.937518	0.994982	1.03488	0.970135
dnpep;zgc:55944	1.11189	0.948781	0.963924	0.936631	0.913053	0.930672	1.09908	0.927194	0.973728
dnph1	1.35186	0.858777	0.985352	1.28252	0.983278	0.882818	1.30063	0.870913	0.828457
dnttip1	0.98512	1.14796	1.09274	1.40122	1.16095	1.26086	0.843709	1.10287	1.05342
dnttip2	1.16167	1.14904	1.20369	1.61197	1.44973	1.28193	0.889819	1.11471	0.995474
doc2b	1.03932	1.03877	1.22617	1.0366	1.17293	0.996262	1.06335	1.2082	0.728448
dock1	1.02986	1.01468	1.05024	1.03778	1.00298	1.0325	0.992501	1.00742	1.00008
dock10	0.895585	1.01123	0.971928	0.861069	0.750887	0.819417	1.11006	0.982203	0.907733
dock11	0.962858	0.985461	0.970333	0.851949	0.875889	0.864275	0.961376	1.0189	1.01972
dock3	1.03533	0.959478	0.895244	0.776741	0.818222	0.777843	1.02348	0.941998	1.03452
dock4b	1.13648	0.928902	1.14961	1.35883	1.17221	0.813106	1.05737	0.84342	1.09921
dock5	0.867383	0.776472	0.835017	0.946264	0.994728	1.00518	1.00318	0.959792	1.03703
dock7	0.998468	0.974332	0.969832	1.02139	0.905925	1.02859	0.981559	0.979759	1.03868
dock8	0.895503	0.916031	0.940813	0.911643	0.966414	1.03014	0.979451	0.997003	1.02355
dock9b	1.34577	1.07425	1.05267	0.85217	0.954371	0.889619	0.995534	0.955048	1.04942
dohh	1.02008	1.00799	0.910743	1.23392	1.13697	1.16289	1.02375	0.943382	1.03286
dok1a	1.27256	1.68006	1.23444	1.25484	1.38914	1.53068	0.958683	1.04132	0
dopey1	1.0355	1.01831	1.08712	0.95765	0.961368	1.06703	1.01019	1.02269	0.967115
dopey2	0.915732	0.915201	0.912796	0.722276	0.746138	0.956685	0.991867	0.97206	1.03607
dpcd	#DIV/0!	#DIV/0!	#DIV/0!	#DIV/0!	#DIV/0!	#DIV/0!	#DIV/0!	#DIV/0!	#DIV/0!
dpep1	0.758212	0.875245	0.778767	0.415602	0.536517	0.49095	1.03468	0.974296	0.991028
dpf1	1.03446	1.14446	1.11159	1.24573	1.16769	1.18597	0.832982	1.05391	1.11311
Dpf2	1.08461	1.22771	0.981335	1.56537	1.28639	1.48889	0.961654	0.979324	1.05902
dpf3	1.06369	1.01736	0.953079	1.37374	1.40069	1.55721	0.941292	1.17774	0.880971
dph1	1.05541	1.1517	1.08732	1.16379	1.43117	1.3699	0.879431	1.07829	1.04227
dph2	0.968073	0.921883	0.856808	0.967515	0.90584	1.01836	1.02143	1.03007	0.948504
dph5	0.932927	1.16929	1.20828	1.22247	1.24843	1.33782	0.812927	1.17564	1.01144
dph6	0.995027	1.09133	0.865434	0.870858	1.06299	0.84586	1.04963	0.909625	1.04074
dph7;zgc:162277	1.21296	1.1968	1.15145	1.19222	1.32389	1.45249	1.01996	0.998325	0.981719
dpp6a	0.757649	0.764037	0.912831	0.733322	0.72556	0.717501	1.00579	1.06152	0.932686
dpp6b	0.934116	0.839934	0.99368	0.818949	0.841073	0.927806	1.09503	0.818094	1.08688
dpp7;wu:fb19g02	0.971647	0.665687	0.755394	1.2921	0.861275	0.884949	1.27792	0.829554	0.892529
dpp9	0.976923	1.01336	1.07422	1.09614	1.05036	1.1407	0.967333	1.01551	1.01716
dpy19l3	1.11499	0.811446	0.901353	0.864976	0.840267	0.857204	1.07127	0.890934	1.0378
dpyd	1.20573	0.956987	0.935637	1.11586	1.03883	0.975516	1.20299	0.901418	0.895589
dpyda.1	1.18046	0.893746	0.917717	1.20871	0.717972	0.998154	1.10245	0.865444	1.03211
dpys	1.00139	1.00682	0.981065	0.687769	0.756673	0.62059	0.991226	1.02033	0.988447
dpysl2	0.99143	1.05965	0.951786	1.08098	1.03451	1.09109	0.987662	0.983925	1.02841
dpysl2a	0.972351	1.00169	0.891262	0.889065	0.854188	0.954723	1.01193	0.991095	0.996972
dpysl2b	1.40504	0.887562	0.784939	1.45146	1.13054	0.7482	1.57417	0.71419	0.71164
dpysl3	0.947606	1.02679	0.941787	1.02965	1.03873	1.07221	0.948443	0.991581	1.05998
dpysl4	0.975215	1.01358	0.953743	0.796846	0.741248	0.805911	1.0193	0.973575	1.00713
dqx1	1.16044	1.0323	1.0197	1.05294	0.966787	0.978184	0.935511	1.02168	1.0428
drada	1.04836	0.988146	1.00702	1.11818	1.03577	1.04341	0.983762	1.02499	0.991245
drap1	1.07701	1.12994	1.1636	1.25722	1.4441	1.22316	0.903819	1.09748	0.9987
drb1	0.999904	1.00193	1.02606	1.06152	1.00906	1.08159	0.973943	0.994591	1.03147
drg1	1.00516	1.01994	1.00171	1.0283	1.01482	1.04196	0.944196	1.04001	1.01579
DRG2	1.0162	1.05313	1.04283	1.12667	1.15915	1.17913	0.973132	1.02859	0.998282
drgm130;golga2	1.03338	1.04667	1.02885	1.07679	1.03948	1.08499	0.957753	1.06223	0.980022
DrPcdh1g1	1.18267	0.865641	1.58831	1.12278	0.769934	0.861468	0.85207	0	1.14793
dsc2l	1.03396	1.0421	1.0521	0.92254	0.953079	1.01805	0.943956	1.05328	1.00276
dscc1	1.01971	1.19841	1.01921	1.02839	0.766344	0.966218	0.94001	1.14427	0.915722
dscr1l2	1.23798	1.33353	0	0	0	0.91921	0	0	1
dsg2.1	1.15447	1.04149	0.968226	1.04051	0.944665	1.06902	1.04841	0.921077	1.03052
dsg2l	0.862022	0.992134	0.924731	1.0416	1.00957	1.04342	1.0148	0.993291	0.991905
dspa	1.02649	1.0389	1.07689	0.95684	1.02424	1.02794	0.952577	1.01936	1.02806
dspb	1.09175	0.989612	0.985781	0.984539	0.98971	1.05467	1.00913	0.988952	1.00192
dspg3;epyc	0.927037	1.01349	0.947215	0.565506	0.632973	0.595587	1.01331	0.983771	1.00292
dspg3;optc	1.0723	1.10091	1.15899	1.24695	1.11641	1.03203	1.09989	0.947446	0.952665
dst	1.01239	0.966736	0.947304	0.941846	0.877076	0.828943	1.03023	0.977214	0.992558
dstyk	0.868755	0.97881	1.04116	1.10412	1.01303	1.05659	0.944779	1.00585	1.04937
dtd1	1.16052	0.932104	0.97628	1.12433	0.942298	0.972377	1.12478	0.953815	0.921409
dtd2	0.866461	1.04154	0.981436	0.922786	1.06608	1.08332	0.969682	0.998687	1.03163
dtna	0.936866	0.936938	0.936602	0.957653	0.773606	0.878608	1.03311	0.946848	1.02004
dtnba	1.01947	1.06914	1.00723	1.09699	1.03311	1.16024	0.989746	0.909725	1.10053
dtwd1	0.97719	1.00429	0.962426	1.00067	1.12804	0.910323	0.988258	1.05415	0.957588
dtx1	0	1.41001	1.46133	0	0	0	0	1.14919	0.850809
dtx3la;si:ch73-78o10.1	1.0344	0.840101	0.787658	1.12623	1.09474	0.743137	1.05483	0.982481	0.962693
dtymk	0.954254	1.00418	1.04542	1.05221	0.965756	1.02213	0.949365	1.0677	0.982937
DUF140	0.954792	0.978421	0.977457	0.962464	0.973026	0.993106	1.011	0.970326	1.01867
duox	1.20316	0.911526	1.1196	1.02565	0.898574	0.808795	1.22504	0.74284	1.03212
dus2	0.977267	0.908473	0.928222	0.794221	1.10429	0.887306	0.949533	1.03298	1.01748
dusp11	1.18788	1.18724	1.42387	1.52937	1.57988	1.30141	0.962632	1.16368	0.873686
dusp12;zgc:114069	0.973493	1.25206	0.973232	1.2609	1.53391	1.29846	0.8478	1.04141	1.11079
dusp22b	1.1384	0.834741	1.2738	0.940518	1.19214	1.39262	1.00281	0.938605	1.05859
dusp26	1.05845	1.19425	1.23318	1.57388	1.59208	1.39399	0.981387	1.05814	0.960472
dusp28	0.811456	0.563512	1.06381	1.01331	0	0.736353	0.889972	0	1.11003
dusp8a;zgc:77593	0.837467	1.01298	0.90947	0.932183	0.892911	0.917376	1.19199	0.985867	0.822138
dvl3	0.897441	0.806353	0.898686	0.924286	1.15931	1.10814	1.04474	0.882847	1.07242
dvl3a	1.1167	1.27216	0	1.44518	1.30709	1.40509	0	0.951693	1.04831
dxo	1.13772	1.05571	0.96752	0.604976	0.622551	0.849753	0.999793	0.924287	1.07592
dye	0.995657	0.987682	0.952441	1.04901	1.08981	1.10406	0.989583	0.986967	1.02345
dym	1.10555	0.993832	1.02064	1.00825	0.877518	1.00021	0.998079	0.988013	1.01391
dync1i2a	0.987912	1.06503	1.11144	1.24046	1.17289	1.2363	0.856516	1.14145	1.00204
dync1i2b	0.948872	1.13618	1.17802	1.1785	1.04679	1.26085	0.869615	1.10429	1.02609
dync1li2	1.09685	1.06972	1.09297	1.18252	1.13856	1.1298	0.968569	1.02972	1.00171
dync2h1	1.00653	0.993004	1.06345	0.922014	0.999446	0.869841	1.00535	0.994775	0.999878
dync2li1	0	1.33375	1.10359	1.03392	0	1.63942	0.812979	1.02599	1.16103
dynll1;dynll2	0.972977	0.958306	1.01567	0.985021	1.0383	0.959393	0.96477	1.04351	0.991718
dyrk1aa;zgc:158359	0.863332	1.09476	0.774321	1.13746	1.12686	1.05408	0.791637	1.07233	1.13604
dyrk1b;si:ch211-225p5.1	0.978391	1.08963	1.04797	0.996487	0.969485	0.990661	1.02593	1.00549	0.968579
dyrk4	0	1.03109	0	0	0	0	0	0	1
dysf;si:rp71-50c18.1	1.07733	1.07772	1.04994	1.10005	1.03397	1.03722	0.944981	1.02907	1.02595
dZ52I16.4	0.943993	1.04282	1.01814	0.932496	0.799823	0.877833	0.952057	1.06293	0.985008
dZ63M10.5	0.953632	1.04873	1.07863	0.951687	1.00709	1.01598	0.903307	1.0061	1.09059
dZ84G17.1	1.04109	1.02175	1.05807	1.05084	1.05136	1.10758	0.929696	1.04271	1.0276
e2f4	1.17168	1.22758	0.94301	1.33556	1.04068	0.929069	1.06743	0.929149	1.00342
eaat2	0.954941	0.935613	0.920994	0.869685	0.820677	0.859855	1.03872	0.975428	0.985855
ears2	0.949429	0.885299	0.953425	1.05665	0.894598	0.91704	1.15289	0.888801	0.958305
ebf1a	1.09187	0.982471	1.03358	1.03226	1.12323	1.06344	0.984505	0.994576	1.02092
ebf3a	1.04872	0.96482	0.95062	1.17162	1.02631	1.02301	1.11254	0.873603	1.01386
ebna1bp2l	1.14669	1.03483	1.10167	1.56544	1.58347	1.52011	0.981775	1.02978	0.988445
E-cadherin	1.02148	0.969431	1.06195	1.14298	1.20802	1.12697	0.935011	1.07508	0.989913
ECE2	1.0576	1.03006	1.07114	1.01745	0.931573	0.928732	0.966537	0.983359	1.0501
echdc1	0	1.16671	0.998988	1.21193	1.04123	1.05933	0.901622	1.07224	1.02614
echdc3	0.990327	1.10014	1.19455	1.07882	1.21221	1.26308	0.82382	1.23301	0.943167
echs1	0.975527	0.971126	0.941449	0.844458	0.775513	0.820224	1.0008	1.00125	0.997955
eci1	0.989366	1.00577	1.00805	0.937365	0.87765	0.921147	0.9847	1.01456	1.00074
eci2	0.945286	1.03142	1.0459	0.903948	0.887823	0.909392	0.97896	1.03311	0.987931
ecm2	0.888415	0.982151	0.980361	1.0827	1.21787	0.891186	0.890448	1.05593	1.05362
ecsit	0.971573	1.10385	1.27124	1.21342	1.25514	1.08453	1.08103	0.986729	0.93224
edc3	1.01515	1.04554	0.965778	1.118	1.0483	1.11984	1.01384	0.969538	1.01662
edc3;im:7151288	1.25143	1.05784	1.12154	1.28643	1.27074	1.25991	0.99742	0.926159	1.07642
edc4	1.03948	1.03178	0.933096	1.0799	1.08767	1.0611	0.99716	0.927177	1.07566
edem2	0	0.6621	0.983056	1.04615	0.893148	0.919237	1	0	0
edem3	1.1258	0.955717	1.05246	1.02736	0.958073	0.939188	1.0179	0.999648	0.982456
edf1	1.05551	1.05356	0.897878	1.01262	1.23933	1.16713	1.01855	0.851836	1.12962
edil3a	0.976608	0.929481	0.968878	1.08945	0.845554	1.08536	1.04835	0.972174	0.979481
edrf1	1.04939	0.865429	0.92004	0.985739	0.756575	0.829926	0.889791	1.14108	0.969126
eea1	1.08412	1.13182	1.22061	1.2453	1.00093	1.10405	0.9208	1.1078	0.971398
eed	1.02308	1.05138	0.996931	1.05907	1.07002	1.04927	0.952794	1.09194	0.955264
eef1a	1.01682	0.972188	0.9297	0.815373	0.858799	0.816194	0.932619	1.00513	1.06225
eef1akmt1	1.39824	1.11974	1.31818	1.33266	1.16699	1.13876	1.03612	0.946145	1.01773
eef1akmt2	1.23361	1.17489	1.24397	1.0232	1.65426	1.00258	1.01797	0.972875	1.00916
eef1da	1.13046	1.0298	1.08243	1.09036	1.14012	0.908881	0.964108	0.93653	1.09936
eef1db	1.02866	1.0404	0.943457	0.760712	0.741362	0.729352	0.963037	1.00725	1.02971
eef1e1	1.0174	0.932077	1.01345	1.14737	1.17779	1.04082	0.994896	1.03603	0.969079
eef1g	0.992015	0.983806	0.970038	0.48792	0.444283	0.46382	0.987817	1.01136	1.00083
EEF2	0.968456	1.02096	0.973945	0.945342	0.990639	1.01998	0.939185	1.06099	0.999823
eef2a.1	1.00677	0.918438	1.05718	1.04993	1.00585	0.876763	0.949088	1.0469	1.00401
eef2k	1.09116	1.03502	1.06483	0.986985	0.984366	1.01534	0.992865	0.97009	1.03704
eef2l2	0.885206	0.929122	0.9553	0.98466	1.01791	1.03333	0.925346	1.01814	1.05651
efemp2	1.05237	1.08622	1.17806	1.76442	1.79083	1.64987	0.968718	1.0195	1.01179
efhd1	0.963685	0.675191	0.878654	0.904334	0.965647	0.975759	1.12337	1.01239	0.864241
efna5b	1.20107	1.26442	0.771587	1.09758	1.39198	1.04682	1.11681	0	0.883193
efnb1	#DIV/0!	#DIV/0!	#DIV/0!	#DIV/0!	#DIV/0!	#DIV/0!	#DIV/0!	#DIV/0!	#DIV/0!
efnb2a	1.02441	0.946862	0.952684	0.773847	0.755075	0.808694	1.05655	0.887943	1.05551
efnb3	1.06905	0.948577	1.01929	1.06014	0.755997	1.09586	0.946342	0.990677	1.06298
efnb3a	1.05152	1.09791	1.06887	1.24686	0.837136	1.08975	0.921784	0.977518	1.1007
efr3a	1.00188	1.18035	1.00002	0.800114	0.857408	0.867481	1.13777	0.960531	0.901699
efr3b	1.09041	0.874613	1.04013	0.901273	0.982172	1.03999	1.10844	0.931386	0.960177
eftud1	0	0.820069	1.05622	1.26961	1.04633	1.23066	0	1.06011	0.939891
EGFR15	1.08927	1.00035	1.07867	1.13408	1.0292	1.1129	0.938523	0.953891	1.10759
egln2	0	1.29183	0	1.1734	0	1.24002	0	0.991321	1.00868
ehbp1	0.99967	0.946189	0.841155	0.992931	0.999373	1.05249	0.948135	1.05212	0.999742
ehbp1l1a	1.01134	1.0484	0.94359	1.11886	1.02288	0.985888	1.01096	0.888455	1.10058
ehbp1l1b	1.09078	1.18786	1.31944	1.69599	1.56759	1.23357	1.19993	1.04847	0.751594
ehd1	0.998228	1.00846	1.00464	1.03265	1.08545	1.03439	1.0046	0.988461	1.00694
ehd2	1.04382	0.98322	0.994544	0.738848	0.807946	0.845443	1.00638	0.964273	1.02935
ehd3	1.00761	1.01331	0.989085	0.879687	0.934299	1.02477	1.00254	0.990578	1.00688
ehd4	1.04893	1.04547	1.05441	0.990327	0.822269	0.88585	1.095	0.958251	0.946753
ehhadh	0.964825	1.03066	0.955944	0.870351	0.802557	0.888591	1.07	0.971555	0.958445
ehmt1a	0	1.50818	0	0	0	0	0.396556	1.60344	0
ehmt1b	0.978902	0.60438	0.715811	1.07622	0.953143	1.2948	1.1254	1.0505	0.824103
[truncated: 8,254 more rows]

## Sheet: HPOD CKAP4 KD proteomics
PROTEIN	HPOD control 1	HPOD control 2	HPOD control 3	HPOD scr 1	HPOD scr 2	HPOD scr 3	HPOD CKAP4 KD 1	HPOD CKAP4 KD 2	HPOD CKAP4 KD 3
A1BG	0.830788	1.03356	1.15787	0.540097	0.548187	0.564068	0.968286	0.878948	0.786127
A2M	0.881773	1.02812	1.11018	0.974919	0.865585	0.92959	1.42187	1.2733	1.31971
AAAS	1.00547	1.01641	0.978655	0.999722	1.02922	1.04874	1.08559	1.12364	1.1592
AACS	1.01426	0.976306	1.0131	1.00452	1.03535	0.997817	1.01418	1.00311	1.04418
AAGAB	0.976983	1.02278	1.01849	1.07131	1.09651	1.07674	0.947682	0.986021	0.894553
AAK1	0.993854	0.954123	1.01492	1.02647	1.10045	1.08217	0.849948	0.911539	0.957921
AAMDC	0.921738	1.00294	1.06911	0.998807	1.00219	0.859298	1.01412	0.938566	1.26236
AAMP	1.00809	0.999387	0.993977	1.02727	1.06345	1.10617	1.22366	1.28183	1.20778
AAR2	0.946288	1.01081	1.03737	1.11774	1.11613	1.15874	1.2408	1.18367	1.18371
AARS	1.04774	0.985681	0.964329	0.812956	0.851951	0.804079	0.74185	0.733294	0.722202
AARS2	1.00434	1.02516	0.975936	1.04724	1.00812	1.02574	0.993138	0.982628	0.992048
AARSD1	1.01419	0.999414	0.977271	0.913825	0.926852	0.936323	0.987888	0.985099	0.940344
AASDHPPT	1.06479	0.975578	0.949174	0.929835	0.91476	0.880766	0.959195	0.98	0.896816
AATF	0.987212	0.965686	1.03245	1.06433	0.907323	0.905629	0.915447	1.03148	0.631478
ABAT	0.955323	0.99242	1.05215	1.19264	1.24155	1.20799	1.09	1.07349	1.01682
ABCA1	0.941892	1.00689	1.06111	1.19608	1.2968	1.2217	1.41461	1.44622	1.48736
ABCA3	0.958759	0.98337	1.06766	0.862035	0.983468	0.794473	1.16041	1.13416	1.30982
ABCB1	1.00028	0.956741	1.06337	0.962648	0.984839	0.980797	0.436801	0.388685	0.422103
ABCB10	0.933597	1.02763	1.0372	1.08813	1.15916	1.07468	1.02997	1.14906	1.23757
ABCB7	0.998873	0.991377	1.00919	1.03178	1.00297	1.0121	0.911931	0.888817	0.954461
ABCB8	1.03258	0.971321	1.00499	1.03259	1.03741	1.01093	1.00116	0.939105	1.02904
ABCC1	0.990656	1.03496	0.986031	0.987171	1.00921	1.03035	1.01636	1.00944	1.00801
ABCC3	1.10995	0.956606	0.957581	1.0667	0.953918	0.93352	1.42971	1.32518	1.29923
ABCC4	0.991957	1.0275	0.981918	0.949686	0.973932	1.013	0.800037	0.793475	0.860617
ABCD1	0.992498	1.00842	1.02323	0.97351	1.03189	0.972113	0.976331	0.963569	1.07517
ABCD3	1.01026	0.993285	0.997687	1.04164	1.08628	1.03781	1.32195	1.39515	1.37568
ABCD4	1.0911	0.947209	0.957198	1.03325	0.953675	1.02515	1.26346	1.27918	1.40475
ABCE1	1.00359	0.992694	1.00051	0.935034	0.960727	0.960526	0.87063	0.895876	0.876115
ABCF1	1.00194	1.00915	0.992373	1.05172	1.01692	1.04033	0.933935	0.875557	0.976027
ABCF2	1.0195	0.976881	1.01582	0.971976	0.960139	0.941289	1.06528	1.0358	1.07314
ABCF3	1.00308	0.997028	1.0029	0.999252	0.99001	1.01009	1.09848	1.11493	1.21318
ABHD10	1.00758	0.992749	1.00334	1.07191	1.04497	1.0108	1.05693	1.02325	1.07879
ABHD11	0.972787	1.0041	1.01093	0.963553	1.01084	0.992778	1.12388	1.11272	1.17598
ABHD12	1.01478	0.986483	0.994983	0.970553	0.973893	0.967208	1.12999	1.1399	1.11159
ABHD14B	1.00783	0.970477	1.01855	0.951505	0.972748	0.943364	1.10348	1.09898	1.10221
ABHD15	0.977937	1.02915	0.99599	1.06932	1.03116	1.03645	0.95946	0.92124	0.847596
ABHD16A	0.961096	1.02353	1.01277	1.10111	1.0724	1.06878	1.42114	1.42993	1.48376
ABHD2	1.12088	0.898541	0.951275	1.13543	1.11414	1.26432	0.554354	0.656235	0.307463
ABHD4	0.967178	0.951977	1.09238	1.05448	1.34858	1.03454	0.490866	0.564688	0.234721
ABI1	1.06506	0.945015	0.981598	0.978889	0.988259	0.995399	0.868865	0.800941	1.00551
ABL1	1.0075	1.0238	0.989857	0.961347	0.919266	0.915148	0.58607	0.553744	0.585497
ABL2	0.864969	1.0497	1.08681	0.953889	1.07803	1.07237	0.886688	0.811681	0.924032
ABLIM1	0.996696	1.00414	1.00035	1.00562	1.01361	1.03573	1.04788	1.05545	1.07045
ABLIM3	0.991939	0.980662	1.01064	0.617097	0.749518	0.618249	0.590102	0.546164	0.693415
ABR	0.974102	1.00413	1.01262	0.937016	0.940402	0.963514	0.949849	0.970403	0.943212
ABT1	0.941597	1.03784	1.02768	0.928648	0.917823	0.905429	1.0926	1.01864	1.27702
ABTB2	0.982737	0.95489	1.07157	1.049	1.11058	1.25359	1.45235	1.47493	1.52731
ACAA1	0.987751	0.97562	1.0347	0.945792	1.02523	0.998657	1.22836	1.21368	1.09234
ACAA2	0.993986	0.976416	1.03633	0.979217	1.01848	0.980496	0.93041	0.863191	0.948594
ACACA	1.01214	0.991685	1.00751	0.939035	0.975503	0.975005	0.867866	0.890988	0.939112
ACAD11	0.936225	1.04894	1.01983	1.05696	1.10128	1.04546	1.01266	1.09	1.17614
ACAD8	0.96107	1.00575	1.02612	1.16841	1.12833	1.14066	1.16228	1.16424	1.2912
ACAD9	1.03332	0.981591	0.981221	0.918098	0.903897	0.895429	0.885976	0.896056	0.900163
ACADM	1.01893	1.00186	0.99943	1.05926	1.03767	1.06239	0.963685	0.955208	0.95245
ACADS	0.995642	1.00606	0.991903	1.06017	1.04855	1.05716	0.901498	0.91008	0.82853
ACADSB	0.995481	0.99874	1.0046	0.999202	1.01147	0.985314	0.823339	0.774461	0.771196
ACADVL	1.02284	0.996635	0.988656	1.08366	1.06132	1.08455	1.03643	1.02578	0.991298
ACAP2	0.988507	0.980001	1.03869	1.0751	1.07096	1.1053	1.2165	1.24605	1.32294
ACAP3	0.995556	1.04287	1.02062	0.94854	0.937571	0.888462	1.08714	1.08646	1.11867
ACAT1	0.987726	0.975466	1.03453	1.0562	1.08993	1.07895	0.958514	0.945838	0.975887
ACAT2	1.08834	0.972801	0.934889	0.955893	1.02124	0.96094	0.927595	0.924895	0.894563
ACBD3	1.01227	0.97519	1.02528	1.03377	1.05505	1.07042	1.04529	1.0406	1.04051
ACBD5	0.957306	1.00668	1.07374	1.11817	1.20149	1.169	1.54384	1.5355	1.4538
ACBD6	0.985604	0.995604	1.02391	1.11275	0.99715	1.13195	1.2024	1.22209	1.06266
ACIN1	1.02288	1.03778	0.947702	1.00713	0.98727	1.01531	1.0057	1.01396	0.986926
ACLY	1.00336	0.971475	1.0251	1.04439	1.09448	1.05867	0.995161	0.996061	1.01838
ACO1	1.02972	0.987483	1.00941	0.986956	0.999581	0.977302	1.0681	1.03319	1.0217
ACO2	0.984948	0.996106	1.01111	0.948464	0.945089	0.943589	0.854775	0.835665	0.828643
ACOT1	0.998447	0.976751	1.0306	0.954636	1.00054	0.938805	0.915488	0.899114	0.950388
ACOT13	0.99272	0.969715	1.0291	0.997791	1.06348	1.06192	0.911491	0.85375	0.973155
ACOT7	1.00066	0.971669	1.03579	0.948132	1.02199	0.950747	1.05404	1.07309	1.08248
ACOT8	0.968128	0.96147	1.07636	1.01623	1.07161	1.04538	1.54725	1.61949	2.00636
ACOT9	1.03028	0.971877	0.987239	0.976153	0.971394	0.953695	0.996543	0.972413	0.963999
ACOX1	1.00101	0.955694	1.03335	1.0635	1.15837	1.09266	0.856773	0.86244	0.809352
ACOX3	0.931364	0.976947	1.08585	1.09399	1.15825	1.10741	1.10189	1.08849	1.11606
ACP1	1.01874	1.01089	0.97825	1.03961	1.03834	1.03386	1.0146	1.05497	0.915981
ACP2	0.995068	1.01985	0.975562	1.05566	1.08502	1.14524	1.23064	1.19226	1.26289
ACP6	0.976444	0.988589	1.04194	1.15554	1.1421	1.12952	1.09159	1.06146	1.10068
ACSF2	1.00747	0.988536	1.00682	1.05651	1.03382	1.08409	0.984303	0.964574	0.978119
ACSF3	1.07518	0.943531	0.973724	1.13758	1.00283	1.03011	0.974041	0.965008	1.1197
ACSL1	0.948442	0.995518	1.05334	1.06526	1.14659	1.07738	0.979591	0.994348	1.05762
ACSL3	0.984675	1.00866	1.02193	1.03003	1.10091	1.1143	1.37226	1.44665	1.52918
ACSL4	1.03753	0.969434	1.00372	1.04536	1.00482	0.996763	0.324623	0.328957	0.284878
ACSL5	1.03748	0.927773	1.03904	1.04986	1.06004	1.00868	1.10791	1.11706	1.15206
ACSS2	0.979334	0.965386	1.05138	1.1547	1.22432	1.1788	0.82844	0.821874	0.854886
ACSS3	1.0164	1.0328	0.948439	1.01347	0.974147	1.01598	1.02735	1.00822	0.923063
ACTA2	0.957367	1.00489	1.02477	1.06687	1.05862	1.06939	0.967033	1.00539	0.856582
ACTB	0.978704	1.00889	1.01723	0.879362	0.840848	0.904654	0.64906	0.612859	0.612254
ACTBL2	1.01434	0.974963	1.00023	0.662917	0.728402	0.653862	1.12868	1.13088	1.16057
ACTG1	0.995402	0.977311	1.03267	0.930906	0.88252	0.922863	0.300013	0.302155	0.286894
ACTL6A	1.02492	1.02674	0.937859	1.008	0.968602	1.00742	0.956798	0.932634	0.967437
ACTN1	0.971246	0.988476	1.04399	0.942887	0.951608	0.936974	0.804198	0.829316	0.793208
ACTN4	0.990578	1.00078	1.01294	0.99373	1.00412	0.989257	0.926914	0.956427	0.9458
ACTR10	0.956403	1.01539	1.05297	1.02959	1.05749	1.04057	0.951423	0.96081	0.958522
ACTR1A	0.995955	0.990103	1.00462	0.962484	0.985818	0.971469	0.94998	1.0098	0.989129
ACTR1B	0.879752	1.09994	1.01421	1.14005	1.16764	1.12379	1.22827	1.30099	1.14304
ACTR2	1.00174	0.991136	1.02378	0.962956	0.962992	0.977399	0.94842	0.959651	0.959257
ACTR3	0.984323	0.997389	1.02617	0.970146	0.994774	0.961724	0.948379	0.960532	0.951316
ACTR5	0.974093	1.01368	1.02402	1.06393	1.10752	1.06647	1.03223	1.03901	1.11827
ACY1	1.03096	0.980208	1.00533	1.02202	1.04962	1.02724	1.07953	1.08363	1.04332
ACYP1	1.01759	1.00061	0.984585	0.89712	1.01257	0.886368	1.29994	1.25138	1.5233
ACYP2	1.00538	0.914055	1.0892	0.974142	1.02031	0.969517	1.22222	1.24971	1.51144
ADA	0.976064	1.02498	1.00037	1.19694	1.18772	1.19362	0.987487	0.985706	0.940921
ADAL	0.994687	1.02239	0.984397	1.00894	1.08284	1.02495	0.925763	0.937602	0.900016
ADAM10	1.02543	1.01453	0.960697	1.04372	1.05237	1.04898	1.04197	1.08271	1.01369
ADAM15	1.0134	1.00651	0.980529	0.864965	1.1016	1.13317	0.896794	0.789425	0.937945
ADAM17	0.996644	1.04545	0.985747	0.961514	0.951824	1.01632	0.987215	1.03364	1.00819
ADAM9	0.992269	1.00849	1.00497	1.09421	1.06323	1.1281	0.693102	0.675164	0.679175
ADAMTS1	0.94129	0.987609	1.05131	0.928326	0.953872	1.04189	0.666596	0.65526	0.700615
ADAMTS12	0.965981	1.02294	1.01631	1.77514	1.65946	1.57111	1.35734	1.17619	1.33224
ADAMTS5	0.972388	0.974851	1.06152	1.24625	1.10142	1.24332	1.06363	1.06366	1.10912
ADAMTSL4	0.929351	1.11161	0.961065	1.58279	2.00409	1.91561	1.3756	1.5148	1.50755
ADAR	1.02601	1.00981	0.978788	0.976199	0.955261	0.963194	1.04717	1.07854	1.1193
ADCK1	0.915861	1.05362	1.03962	1.08068	1.22072	1.17881	1.10758	1.29664	1.26162
ADCK5	0.937495	1.04166	1.02358	1.02191	1.01187	1.10875	1.15238	1.10833	1.14077
ADCY6	1.125	1.02024	0.828292	1.21815	1.09837	1.01558	0.694163	0.695831	0.431388
ADD1	1.01399	0.986934	0.977496	1.12723	1.08046	1.1303	0.953008	0.948129	0.948307
ADD3	1.00917	1.01018	0.981935	1.19631	1.14158	1.1877	1.04028	1.03545	1.00743
ADGRG1	0.990002	0.991446	1.02058	1.03697	1.01929	1.0337	0.805092	0.712201	0.58028
ADH5	0.993119	1.00545	0.993009	1.06837	1.05194	1.05309	1.07767	1.09184	1.08002
ADI1	0.971793	1.0333	0.99843	0.923867	0.997096	0.96391	1.07101	0.941303	0.892658
ADIPOR1	0.925667	1.10914	0.967118	1.04095	1.18179	1.17069	0.882594	0.80778	0.749526
ADK	1.03091	0.955141	0.995957	0.972294	0.969171	0.95566	0.947194	0.953226	0.832305
ADM	0.96898	0.998639	1.03943	0.762338	0.853003	0.842527	1.52393	1.55021	2.19863
ADNP	1.01831	1.01381	0.966126	1.08174	1.00788	1.06061	1.28113	1.30752	1.32991
ADO	0.993397	1.01038	1.00155	1.02279	0.983616	1.01596	0.940009	0.953766	1.01399
ADPGK	1.01766	1.00489	0.979253	1.04008	1.10427	0.991612	1.23303	1.29961	1.19127
ADPRH	1.09432	0.959193	0.932483	0.98863	0.91716	1.0033	1.28193	1.33669	1.14999
ADPRHL2	0.987876	1.00766	1.00059	1.02047	0.998993	1.02556	1.09451	1.09238	1.04481
ADRM1	0.958776	1.02403	1.01451	0.946067	0.898194	0.940007	0.972472	0.957497	0.922575
ADSL	1.03762	0.975773	1.00589	0.908589	0.933309	0.904529	0.979303	0.995162	0.973163
ADSS	0.999897	0.974754	1.02927	1.13936	1.20141	1.15398	1.24728	1.25227	1.28662
AES	1.00243	1.05244	0.942847	0.937431	1.07548	0.84552	1.13063	0.976833	1.03869
AFAP1	0.995486	1.01093	1.00778	0.957721	0.946317	0.956652	1.02435	0.971093	1.06207
AFAP1L2	0.982654	0.996775	1.01852	1.01942	0.996425	1.04956	1.05481	1.04982	1.05915
AFDN	1.02236	1.00291	0.979517	0.935433	0.911916	0.908254	0.789933	0.772745	0.773049
AFF4	1.00184	1.03006	0.971918	1.00774	0.997055	1.01745	1.20956	1.25589	1.27116
AFG3L2	0.998762	0.995485	1.00887	0.876642	0.897604	0.868547	0.931248	0.920794	0.932814
AFP	0.804656	1.07419	1.14315	0.464969	0.43075	0.548183	0.868186	0.958118	0.746904
AFTPH	0.990704	0.979026	1.02904	1.10503	1.30534	1.26232	0.957878	0.955212	1.20695
AGA	0.936938	1.038	1.03505	1.1233	1.10125	1.03067	1.16107	1.15535	1.25396
AGAP3	0.938756	1.06062	1.0181	0.953063	0.977355	1.01052	1.22301	1.16007	1.26469
AGFG1	0.994668	0.978904	1.03433	0.988566	0.983044	1.01131	1.01748	1.04811	1.32713
AGFG2	1.30929	0.776526	0.797977	0.757394	0.927486	0.729771	0.824316	0.699063	0.919714
AGGF1	1.11384	0.923019	0.957835	1.03637	0.848197	0.964633	0.898277	0.814943	0.661501
AGK	0.997718	1.01724	0.984854	0.978445	0.969913	0.945708	0.933936	0.921279	0.861216
AGL	0.977201	0.999756	1.03112	1.04159	1.02852	1.05441	1.09581	1.07496	1.07388
AGO1	1.00776	0.982862	1.01271	0.90798	0.836452	0.849486	0.866423	0.9442	0.918664
AGO2	0.967741	1.02847	0.977143	1.08866	1.13943	1.09763	1.97507	1.87266	2.23121
AGO3	0.967135	1.02936	1.00261	1.1509	1.10424	1.12271	1.40241	1.44541	1.46314
AGPAT1	0.981908	0.993782	0.994295	0.977653	1.04743	0.977956	1.03437	0.980137	1.06239
AGPAT2	0.906215	1.0584	1.03868	1.04277	0.938253	1.00196	1.39044	1.23391	1.1452
AGPAT3	0.941581	1.06086	1.0452	1.06792	1.08365	1.06786	1.30646	1.37525	1.38742
AGPAT4	0.991778	1.02022	0.982537	0.968756	0.96292	0.982997	1.33037	1.38922	1.48825
AGPAT5	0.85604	1.07338	1.08091	1.07426	1.26688	1.1857	0.935524	1.03032	1.25591
AGPS	1.03538	0.979495	0.989781	0.999056	1.00712	1.01791	0.90461	0.936236	0.896472
AGRN	0.993807	0.995316	1.0054	1.63417	1.5477	1.62762	1.20279	1.17677	1.22393
AGTPBP1	0.989932	0.991353	1.02483	1.06528	1.11955	1.08068	1.12633	1.00653	1.03049
AGTRAP	0.983181	0.998564	1.01253	1.02459	1.01378	1.00666	1.63413	1.74309	1.73393
AHCTF1	1.0154	1.05019	0.961124	1.13629	1.09847	1.06906	1.38207	1.39357	1.32254
AHCY	0.992623	0.963038	1.04091	0.944945	0.988315	0.973031	1.03845	1.03446	1.03293
AHCYL1	1.01296	1.00077	0.979704	0.978916	0.957053	1.0124	0.891789	0.886004	0.878755
AHCYL2	0.996693	1.00695	0.954953	1.00294	1.06493	1.0331	0.506144	0.502104	0.621575
AHNAK	1.01641	0.985817	0.996647	1.05131	1.01157	1.02762	0.786853	0.754048	0.75707
AHNAK2	1.02835	0.973873	1.00535	0.985378	1.02943	1.00111	1.45931	1.39637	1.52248
AHR	1.18878	1.04759	0.737037	1.07358	0.831527	1.07197	1.73247	1.42685	1.42103
AHSA1	1.02088	0.982503	1.00475	0.908252	0.894337	0.91534	0.948123	0.973251	0.932644
AHSG	0.726038	1.08131	1.23095	0.651099	0.500069	0.607534	0.926029	0.971496	0.788204
AIDA	1.00534	1.02613	0.898597	0.930122	0.870993	0.906781	0.850847	0.827097	0.74542
AIF1L	0.966652	1.03098	1.028	1.13909	1.03588	1.08042	0.794258	0.823873	0.718726
AIFM1	0.993197	0.982989	1.0246	1.01468	1.01976	1.02297	1.05713	1.0254	1.12404
AIFM2	1.06272	1.05424	0.872571	1.09492	1.15968	1.0113	1.70229	1.48754	1.66863
AIG1	1.02896	1.04671	0.951815	1.04578	1.06939	0.990274	0.89667	1.07414	1.13342
AIMP1	1.02083	0.987142	0.976381	1.01022	1.01998	1.03038	1.0298	1.05976	0.985783
AIMP2	1.01047	0.956958	0.999848	1.02089	1.02089	1.0338	1.05466	1.09091	1.09672
AIP	1.01571	1.01713	0.969957	0.960652	0.920382	0.954716	0.706332	0.678949	0.560401
AJUBA	0.993145	0.992978	0.989284	1.07213	1.05876	1.075	1.27909	1.31782	1.2917
AK1	0.984922	0.992257	1.01203	1.06139	1.07333	1.09131	1.24703	1.22485	1.19495
AK2	1.00037	1.00068	1.00624	0.992269	1.01889	1.00811	0.947189	0.934158	0.933242
AK3	0.994683	0.972645	1.01328	1.09137	1.08989	1.08905	1.15244	1.15129	1.11838
AK4	0.99224	0.973269	1.04021	1.03857	1.106	1.08001	1.08363	1.0561	1.05989
AK5	1.03391	1.01455	0.99078	1.45467	1.47409	1.38118	0.802143	0.816616	0.783365
AK6	0.955774	1.03185	1.01815	1.01168	1.09007	1.07552	1.15269	1.16977	1.24102
AKAP1	0.991216	1.00809	1.02299	0.95332	0.967192	0.90964	0.618975	0.637689	0.578871
AKAP10	1.01953	0.985426	0.995314	0.958146	0.985496	0.926255	1.02555	1.04463	1.12584
AKAP12	1.02388	0.98253	0.995956	0.899208	0.852353	0.895386	0.928278	0.924455	0.877667
AKAP13	0.964481	1.00895	1.03449	0.975651	0.962517	0.96449	0.784362	0.785325	0.824014
AKAP17A	1.01585	1.00488	0.97175	0.98308	1.03914	0.981368	1.14124	1.15112	1.21618
AKAP2	0.987107	0.978925	1.05973	1.00204	1.07449	1.00294	0.797485	0.806031	0.771737
AKAP5	1.01235	0.981503	1.02252	1.19609	1.19719	1.21326	0.611552	0.550816	0.579882
AKAP8	1.03592	1.00354	0.958255	0.949738	0.942942	0.951663	1.12934	1.10617	1.12358
AKAP8L	1.01164	1.00821	0.975559	0.901687	0.868593	0.879358	1.12604	1.06236	1.14477
AKAP9	0.993172	1.00174	1.00964	1.00472	1.03313	0.991256	1.05908	1.05904	1.0886
AKR1A1	1.01002	0.98769	1.00573	0.943874	0.956194	0.930828	0.72218	0.71044	0.667811
AKR1B1	1.00666	0.919951	1.0688	1.17167	1.07385	1.16435	1.23315	1.12603	1.30842
AKR1C3	1.03238	0.980558	0.985615	0.923572	0.856161	0.805809	0.849122	0.912548	0.839041
AKR7A2	0.985428	0.961172	1.03925	1.09938	1.12218	1.07174	1.0788	1.09001	1.12717
AKT1	1.0021	0.997546	1.03176	0.938961	0.953985	0.955433	1.07868	1.0879	1.08566
AKT1S1	0.956778	1.0248	1.0223	0.988406	1.03195	0.983469	0.708917	0.791294	0.729674
AKT2	1.01546	0.96621	1.00485	1.08627	1.0733	1.06372	0.93706	0.92608	0.845052
AKT3	1.05176	0.952798	0.99499	0.981065	0.88774	0.984044	1.53875	1.5763	1.54387
AKTIP	0.894604	1.08795	1.02625	0.800104	1.07731	0.804213	1.06477	1.10887	1.06172
ALAD	0.95044	1.0131	1.04466	1.20944	1.16165	1.15137	1.02389	1.05145	1.04689
ALB	0.825423	1.02937	1.18158	0.470514	0.451452	0.5358	0.942895	0.834392	0.824786
ALCAM	1.04175	0.958748	1.00275	0.94509	0.922663	0.975671	0.557019	0.563164	0.523785
ALDH16A1	0.998737	0.990787	1.00513	1.0119	1.02012	0.96485	0.972784	0.981584	1.00637
ALDH18A1	1.00908	0.983389	1.00618	0.917748	0.932726	0.926395	0.76168	0.742609	0.773395
ALDH1A3	0.955251	0.973634	1.08783	0.768361	0.752334	0.75201	0.907435	0.869346	0.916962
ALDH1B1	0.932891	0.98253	1.09527	0.848901	0.92559	0.892082	0.899241	0.912574	0.855866
ALDH2	1.02872	1.02245	0.946169	0.903589	0.869711	0.926231	1.29004	1.24351	1.22788
ALDH3A2	0.98268	1.04875	0.967123	1.20569	1.17551	1.25176	1.60921	1.75731	1.70544
ALDH4A1	1.05034	0.974662	0.986105	0.910436	0.913233	0.895593	0.767923	0.745164	0.746161
ALDH5A1	0.953126	0.984412	1.07228	0.982323	1.07439	1.01721	0.956197	1.01242	1.08779
ALDH6A1	0.965935	1.01983	1.03006	0.960419	0.966895	0.953826	0.815532	0.791378	0.822461
ALDH7A1	1.01108	1.00309	0.98517	1.08133	1.08594	1.08433	1.05987	1.07002	1.01088
ALDH9A1	1.02399	0.990496	0.984372	1.02455	1.05228	1.03902	1.19035	1.18809	1.24598
ALDOA	1.02443	0.972063	0.999779	0.948904	0.939763	0.929477	0.983579	0.979794	0.91643
ALDOC	0.958115	1.03425	1.00659	1.18242	1.10445	1.16802	1.32765	1.25867	1.13291
ALG1	1.01151	1.00757	0.995541	1.02255	0.949312	1.03789	1.1832	1.22379	1.21011
ALG12	1.05968	0.966435	0.971818	0.999588	1.13372	0.96735	1.15851	1.09295	1.12978
ALG13	1.00641	0.961562	1.03748	1.08732	1.17404	1.10952	1.16672	1.14716	1.30295
ALG2	1.00165	0.986234	1.01577	1.05791	1.06115	1.02495	1.10677	1.10268	1.12326
ALG3	1.01493	0.99619	0.990044	1.05982	1.01548	1.03694	1.0317	1.12853	0.868181
ALG5	0.961601	1.00599	1.03069	1.01294	0.992701	1.02302	1.09033	1.0892	1.13629
ALG6	0.941883	0.95108	1.12201	1.21772	0.976046	1.07871	1.19651	1.3606	1.46201
ALG9	0.939601	0.994973	1.0756	0.999099	1.04419	1.11821	1.42306	1.4224	1.54184
ALKBH4	0.980568	0.964606	1.06343	1.06052	1.03846	1.08715	1.12671	1.10616	1.03003
ALKBH5	0.98882	0.966785	0.917411	0.941663	0.923981	0.961129	1.21657	1.12413	0.938833
ALKBH8	0.963939	1.05171	0.987237	1.09677	1.02489	1.06524	1.08676	1.1305	1.30149
ALMS1	0.957454	1.20229	0.830301	1.11695	1.05447	1.01952	1.05309	0.86823	1.01329
ALOX5	1.04196	1.05026	0.868807	1.07993	1.04924	1.07399	1.03628	0.898296	1.06738
ALPK2	0.978829	1.0114	1.0213	1.11736	1.03726	1.12423	0.544415	0.609896	0.562902
ALS2	1.0065	0.977822	0.977197	1.02435	1.04688	1.08377	0.90123	0.852423	0.935696
ALYREF	1.01406	1.00674	0.987322	0.930074	0.966621	0.93439	1.22477	1.18286	1.62376
AMBRA1	1.19363	0.830459	0.96842	0.895172	0.84809	0.904451	0.921964	0.877809	0.891711
AMDHD2	1.02536	0.991363	0.984833	0.897055	0.928111	0.895291	1.39455	1.40813	1.52396
AMFR	0.94944	0.985835	1.21224	0.887414	0.952882	1.07317	1.0089	0.964341	1.11506
AMIGO1	1.00688	0.991366	1.00443	1.04398	0.953951	0.995362	0.956122	0.963792	0.94211
AMOTL2	0.99035	1.0135	0.986825	1.06879	1.0114	1.04416	0.755771	0.744458	0.695244
AMPD2	0.975641	0.99301	1.03205	1.05354	0.986704	1.05671	0.946809	0.974854	0.97618
AMPD3	1.02795	1.01264	0.978831	1.11794	1.15403	1.0975	1.74386	1.77806	1.87265
AMPH	0.962212	0.999689	1.05412	0.872452	0.942557	0.898581	0.926819	0.937993	0.938541
AMY1A	0.987319	1.13815	0.866444	0.689356	1.02375	0.763944	1.09223	0.725892	0.876452
ANAPC1	1.01853	1.01397	0.966398	0.942218	0.949791	0.963217	0.875341	0.930954	0.943965
ANAPC16	0.950872	1.01802	1.0388	1.06934	1.08691	1.09502	0.95431	0.883212	1.01904
ANAPC2	0.98446	1.0394	0.977418	0.962319	1.01438	1.04713	0.937442	0.943526	0.89822
ANAPC4	1.03802	0.99513	0.92095	0.920392	1.00507	0.890725	0.917224	0.923035	0.856384
ANAPC5	0.964521	1.07134	0.985989	0.979622	1.04894	1.05497	0.954302	0.920185	0.896997
ANAPC7	0.981465	1.01765	1.0267	1.02995	1.00137	1.03882	0.791335	0.80219	0.831312
ANGEL2	0.939799	1.04791	1.01873	1.009	0.881023	0.851355	0.835946	0.780663	0.929561
ANGPTL2	0.980723	1.01171	1.01187	1.01581	1.17081	0.976514	1.46067	1.54926	1.76911
ANK1	1.04175	0.964052	0.994725	1.44395	1.24896	1.50558	1.47143	1.43202	1.58411
ANK2	0.970655	0.971884	1.04025	1.02729	1.0599	1.01804	0.986313	0.967147	1.03021
ANK3	0.977873	1.03446	1.07471	0.902507	0.888799	0.961554	0.859675	0.861405	0.963999
ANKFY1	0.983687	1.01828	1.01004	1.05978	1.0669	1.09239	1.08573	1.09388	1.10645
ANKHD1	1.07147	0.975081	0.9364	0.890932	0.870184	0.8776	0.871555	0.866107	0.92052
ANKIB1	0.884017	1.00749	1.12494	1.04874	1.08025	1.03868	0.940384	0.93528	1.00948
ANKLE2	0.983055	0.973436	1.03734	1.01643	1.08066	1.04216	1.08229	1.08232	1.07393
ANKMY2	1.02143	0.991482	0.991687	1.05468	1.05833	1.08227	1.09154	1.09046	1.01022
ANKRD11	0.93432	1.08347	0.956883	0.970833	0.783814	0.855965	0.884593	0.792571	0.53676
ANKRD13A	1.00813	0.950405	0.997322	1.05093	1.14422	1.0174	0.913036	0.894896	0.878942
ANKRD13D	0.976752	1.04296	0.981608	1.02674	1.09734	1.08988	1.42853	1.37401	1.43224
ANKRD16	1.02075	0.999461	0.979886	0.998565	0.790199	0.881603	0.901783	1.19306	0.951167
ANKRD17	0.985492	0.997653	1.05352	1.02864	1.02528	1.01342	0.960468	0.954459	1.09824
ANKRD28	0.958758	1.03181	1.00848	1.03576	0.975168	1.06595	0.984396	0.994957	0.969874
ANKRD35	1.01681	0.99345	0.990352	0.932122	0.98255	0.96126	0.904063	0.865949	0.969066
ANKRD44	0.900279	1.09092	1.00949	1.00568	1.01608	1.03645	1.03066	0.969939	0.97548
ANKRD46	0.852861	1.02944	1.13736	1.30715	1.27794	1.40691	1.59811	1.52264	1.63804
ANKRD49	0.907706	1.1036	0.994328	0.904879	0.83881	0.973137	1.07029	1.06565	1.139
ANKRD50	1.0857	0.956467	0.95321	0.877065	0.713475	0.834929	0.729052	0.666888	0.527683
ANKRD52	0.988071	0.992118	1.015	1.01868	1.01042	1.03819	0.232377	0.257191	0.211924
ANKRD54	1.03763	1.00528	0.954408	0.959957	0.966491	0.941833	0.924185	0.904095	0.831344
ANKS1A	0.995586	1.00188	1.00296	1.02057	0.96366	0.993701	1.02037	1.05053	1.11356
ANKZF1	1.02565	0.988959	1.00707	1.03425	1.02255	1.04329	1.15366	1.21791	1.18888
ANLN	1.33266	0.774861	0.871591	0.970918	1.21646	0.939296	0.884635	0.85816	1.09651
ANO10	0.959993	0.982866	1.05334	0.982434	1.05502	1.00971	0.919601	0.948193	1.0019
ANO6	0.986952	1.01806	0.982297	0.975926	0.991685	0.921104	0.808428	0.776318	0.85215
ANO8	0.999695	0.984967	1.01955	1.11794	1.10783	1.12015	0.789141	0.831513	0.654724
ANP32A	1.00592	1.04338	0.960475	1.02544	0.942436	1.05399	1.16722	1.22133	1.04594
ANP32B	1.03731	1.06224	0.889727	0.974056	0.967997	0.969793	1.11746	1.19532	0.816309
ANP32E	0.998489	1.05403	0.922047	1.05993	1.04744	1.07281	1.15457	1.25096	1.0852
ANPEP	0.973371	1.03153	0.991558	0.803426	0.816689	0.747157	1.37626	1.38627	1.32424
ANXA1	0.997456	0.996515	1.01052	0.952699	0.972064	0.977862	0.895349	0.880772	0.839624
ANXA11	1.01238	0.98158	1.00516	0.942299	0.96078	0.935348	0.889944	0.886474	0.867903
ANXA2	0.984691	0.997475	1.02007	1.0423	1.05281	1.05443	0.951436	0.955032	0.931924
ANXA3	0.982486	0.985621	1.04496	0.972925	1.00996	0.973561	1.09385	1.06196	1.07147
ANXA4	1.00356	1.01173	0.972246	1.16629	1.13525	1.12385	0.957846	0.967708	0.892095
ANXA5	0.99462	0.980668	1.02192	0.977881	0.989827	0.963313	0.923941	0.924719	0.86695
ANXA6	0.949229	0.9916	1.07163	1.1391	1.15895	1.17285	1.25421	1.2626	1.21868
ANXA7	1.01077	0.998496	0.992814	0.965506	0.986561	0.947266	0.87585	0.846536	0.836712
ANXA8L1	0.967314	1.02091	1.04837	1.10648	1.32913	1.16436	2.13338	2.36316	2.15225
AP1B1	1.01337	0.985529	0.997583	0.975334	0.98559	0.977648	0.851778	0.860124	0.897522
AP1G1	1.02032	0.990004	0.988435	0.964673	0.959197	0.982541	0.951547	0.978188	0.906398
AP1G2	1.0251	0.961058	0.997054	1.04714	1.04969	1.00403	0.582796	0.598807	0.557177
AP1M1	0.994765	0.982208	1.01014	0.962675	0.938678	0.974329	0.845022	0.824521	0.766288
AP1S1	0.983164	1.00627	1.0098	1.0155	1.04795	1.00433	0.91931	0.901073	0.934673
AP1S2	1.00633	0.979088	1.01605	0.932302	1.01465	0.932995	0.808452	0.790784	0.827087
AP1S3	0.911005	1.0961	0.984539	0.950038	0.936869	0.92615	0.871708	0.913177	0.892489
AP2A1	1.00476	0.986501	1.00464	1.02919	1.00714	1.0218	1.07105	1.07313	1.07525
AP2A2	0.994682	0.986669	0.996839	1.05323	1.00391	1.02981	1.03995	1.03155	1.05131
AP2B1	1.0098	0.976756	1.02105	1.00559	1.0201	1.0053	1.01382	1.02612	0.985038
AP2M1	0.977322	0.994004	1.02575	1.0363	1.01256	1.0183	1.07449	1.06276	1.13426
AP2S1	0.978116	1.01397	1.02914	1.04292	1.00512	1.0254	1.03628	1.01784	1.05366
AP3B1	0.985988	1.00386	1.00817	1.07422	1.03536	1.04704	1.08726	1.07574	1.11852
AP3B2	0.907962	1.00622	1.09804	1.34733	1.38769	1.36788	1.38081	1.40567	1.52813
AP3D1	0.993211	1.01528	0.990128	1.05751	1.01205	1.08364	1.12811	1.14326	1.10276
AP3M1	0.99089	0.991483	1.02865	1.1149	1.09368	1.09504	1.05376	1.05817	1.02441
AP3M2	1.15536	0.923312	0.910478	0.945595	0.825278	0.959138	1.42879	1.19415	1.42824
AP3S1	0.941072	1.02102	1.03102	1.15647	1.08833	1.12929	1.10431	1.07669	1.14745
AP3S2	0.968239	1.00404	1.03437	1.00415	1.03814	1.00308	0.746791	0.744514	0.742827
AP4B1	1.00251	1.0143	0.984012	1.00976	1.10056	1.0845	1.04808	1.20167	0.882872
AP4E1	0.997638	0.974543	1.05005	1.07107	1.07022	1.07843	1.14778	1.19892	1.15758
AP4M1	0.974196	1.01368	1.00637	0.970234	1.10074	0.954822	1.08546	1.12032	1.12795
AP4S1	0.993917	1.00145	1.00811	1.0738	1.085	1.04958	1.10597	1.12153	1.21251
AP5B1	0.963287	0.99673	1.04796	1.08927	1.10761	1.01845	0.967852	0.951957	0.970451
AP5M1	0.945723	1.02739	0.99561	1.04427	1.03153	1.07355	0.906703	0.942169	0.99934
AP5S1	1.14969	1.28348	0.523967	1.47929	1.433	1.39976	1.63915	1.02848	0.562366
AP5Z1	1.0003	1.00503	1.00188	1.04023	1.0874	1.05222	1.01648	1.02406	0.963151
APAF1	0.985057	1.05997	0.984545	1.16136	1.06522	1.15149	0.978986	0.93732	0.864827
APBA1	1.02388	0.975914	1.05592	1.08155	1.1221	1.08901	1.10617	1.13792	1.12645
APBA3	0.99432	0.997821	1.01118	1.02051	0.987634	0.971438	0.776274	0.806263	0.764783
APBB1IP	0.959603	0.965809	1.11805	1.03599	1.11486	1.04152	1.05141	1.06087	1.23745
APC	0.983443	1.15935	0.81559	1.01484	1.06962	1.12036	1.07161	1.08296	1.13685
APC2	0.993924	1.02145	0.986289	0.861643	0.936229	0.863092	0.88629	0.782904	0.910075
APEH	1.00999	0.974544	1.02079	1.001	1.00866	0.976187	1.12098	1.08676	1.15017
APEX1	1.03625	1.02112	0.954222	0.940097	0.864113	0.949212	1.02617	1.07855	1.00205
APH1A	0.982395	0.980239	1.0443	1.05685	1.13642	0.981013	1.03427	1.07408	1.22473
API5	1.03481	0.996701	0.953853	0.98916	0.94115	0.978645	1.08319	1.11227	1.08031
APIP	1.02317	1.01563	0.945451	0.947543	0.894503	0.921559	1.09802	1.03257	1.04736
APLP2	0.986039	0.995174	0.992684	1.84228	1.64172	1.95958	2.03639	2.03753	1.87219
APMAP	1.00195	0.981524	1.01465	1.0951	1.13633	1.12028	1.24078	1.25962	1.266
APOA1	0.968178	1.00107	1.03769	0.816324	0.737508	0.90455	0.927131	1.28388	0.804896
APOB	1.02052	0.956065	1.02749	1.06568	1.13018	1.30136	1.13561	1.07344	1.26613
APOBEC3C	1.04586	0.928081	0.958297	1.1638	1.11852	1.07117	1.07038	1.27745	1.09286
APOBEC3F	0.860331	1.2374	0.902019	1.19015	0.883243	1.01066	0.779374	0.922358	0.71268
APOBEC3G	0.984365	1.0085	1.01124	0.87545	0.967821	0.959035	1.08175	1.08929	1.34697
APOC3	1.09373	0.921386	0.982396	0.612315	0.644146	0.759146	1.16984	1.27699	1.07596
APOE	1.02157	0.963761	1.01769	0.931434	0.990727	0.904248	0.952757	1.00467	0.941987
APOL1	1.01288	1.01667	0.970024	0.857015	0.912437	0.842297	1.10108	1.02379	1.00871
APOL2	1.01941	0.975123	1.00618	0.898435	0.914531	0.868099	1.50079	1.52979	1.58137
APOO	0.974413	0.98778	1.04225	1.02785	1.05257	1.01973	0.951157	0.888918	0.892837
APOOL	0.992448	0.999644	1.01995	1.04993	1.05939	1.07061	1.01291	1.0235	0.993233
APP	1.00082	1.00775	1.00637	1.02468	1.01794	1.05546	1.09875	1.13725	1.08
APPBP2	0.994558	0.994165	1.01113	1.11199	1.13685	1.05092	1.0041	1.03531	0.902251
APPL1	1.0332	0.988488	0.977751	1.02171	1.01396	0.992665	0.778105	0.799429	0.758483
APPL2	0.961594	1.05047	0.99387	1.1288	1.0993	1.14309	0.939061	0.949331	0.931214
APRT	0.984034	1.0062	1.00559	0.973101	1.01788	0.9982	0.967598	1.00084	0.965493
APTX	0.992881	1.01466	0.994473	1.00057	1.03786	0.990927	0.975427	1.0134	1.02788
AQR	1.04214	1.0212	0.931932	0.997633	0.954766	0.949252	1.0286	1.00954	1.00935
ARAF	0.962721	1.02284	1.0244	1.03286	1.00061	0.972635	0.755476	0.792629	0.790565
ARAP1	1.00675	1.00112	1.00526	1.06543	1.01412	1.01787	1.14743	1.11682	1.15409
ARAP3	0.984065	1.03721	0.965358	0.954866	0.93833	0.918059	1.05238	1.07462	1.28212
ARCN1	0.994984	0.993679	1.01625	1.05837	1.04685	1.04714	0.965438	0.929837	0.965588
ARF3	0.963389	1.02163	1.01842	1.08892	1.03656	1.08732	1.14601	1.14355	1.12379
ARF4	0.990437	0.996176	1.02417	1.01743	0.979596	0.985049	1.01802	1.00241	1.02669
ARF5	1.01926	0.992086	0.978837	0.942975	0.93777	0.968008	0.571153	0.563385	0.499585
ARF6	1.00596	0.98371	0.999448	1.00036	1.00541	0.96274	0.892827	0.91084	0.812119
ARFGAP1	1.01436	1.00437	0.997719	1.00682	0.965208	0.99675	1.00986	0.986994	1.00604
ARFGAP2	1.01241	1.00115	0.996273	1.01764	1.02506	1.00456	0.620698	0.575726	0.597567
ARFGAP3	1.02883	1.00633	0.980602	0.939735	0.947403	0.973877	1.1628	1.12658	1.20917
ARFGEF1	1.00879	0.993512	0.983876	1.05077	1.04484	1.05053	1.12275	1.08786	1.14656
ARFGEF2	0.9878	0.99915	1.02133	1.10396	1.14627	1.1211	1.21502	1.23974	1.28109
ARFGEF3	0.972281	1.00549	1.08293	1.10335	1.06033	1.00924	0.881698	0.800263	0.990056
ARFIP1	1.00314	1.00826	1.00841	0.993044	0.939424	0.984544	0.774141	0.799181	0.726403
ARFIP2	0.989171	1.00379	1.02513	0.966503	0.917996	0.957455	0.987301	1.03941	1.06624
ARFRP1	1.03682	0.964914	0.999371	1.05942	1.13263	1.06404	1.64792	1.5546	1.95397
ARGLU1	0.972552	1.02492	0.998096	0.99159	1.00589	1.05396	1.07289	1.08811	1.09317
ARHGAP1	0.954998	1.0081	1.02324	0.98869	0.998859	0.961949	0.722563	0.747134	0.695843
ARHGAP10	0.974618	1.02874	0.930915	1.02861	0.962034	0.977916	1.0639	1.04432	1.08475
ARHGAP12	0.980788	0.991071	1.01065	1.05356	1.05555	1.02132	1.25047	1.22164	1.31436
ARHGAP17	1.00167	1.00324	0.981439	0.847189	0.844626	0.838093	0.929301	0.919542	0.960991
ARHGAP18	1.0304	1.00965	0.957351	0.861496	0.842002	0.84581	0.503511	0.474431	0.51642
ARHGAP21	0.993494	1.02209	0.982648	1.02192	1.0182	1.0099	1.01797	1.0455	1.1265
ARHGAP23	0.882961	1.09725	1.02304	1.11861	0.997143	0.959007	0.690936	0.679091	0.921367
ARHGAP26	1.12644	0.990017	0.86598	0.910108	0.93547	0.895488	0.9972	1.04864	0.998001
ARHGAP27	1.04626	0.91772	1.04017	0.790568	0.955501	0.751001	0.980655	1.00962	1.10825
ARHGAP29	1.01882	0.965173	1.01263	0.898015	0.909367	0.898775	0.610968	0.574833	0.588178
ARHGAP31	0.992623	0.965191	1.0258	0.960384	0.871857	0.925913	0.799559	0.818545	0.822672
ARHGAP35	0.97955	1.04028	0.989196	1.09449	1.07165	1.10733	1.12763	1.1473	1.18527
ARHGAP42	1.01992	1.02911	0.948474	0.973331	1.02222	0.986318	1.01472	0.975012	1.04125
ARHGAP5	1.01421	0.990017	1.00158	0.956807	0.942168	0.935255	0.817396	0.783216	0.793306
ARHGAP6	1.03243	1.00078	0.965214	1.22056	1.12465	1.20102	1.04345	1.03771	0.846791
ARHGAP9	0.973294	1.00609	1.02641	1.15411	1.24135	1.19041	0.954302	0.96126	0.999264
ARHGDIA	0.940805	1.01447	1.04986	1.02554	1.03328	0.994046	0.877132	0.864232	0.820389
ARHGEF1	1.02322	0.978591	1.00158	0.996552	0.961184	0.979241	0.865404	0.849331	0.870763
ARHGEF10	1.00054	0.995811	1.01274	1.03084	0.97176	0.980296	0.946372	0.965829	0.936832
ARHGEF10L	1.02053	0.995106	0.982926	0.98688	1.07934	1.05797	1.22802	1.21857	1.31327
ARHGEF11	0.983754	0.87929	0.987894	0.975517	0.860894	1.08039	0.996707	1.0233	1.12231
ARHGEF12	0.974707	1.05524	0.958495	1.13722	1.12588	1.15459	1.03094	1.06415	1.08486
ARHGEF17	1.02845	0.959052	1.03337	0.904589	0.909296	0.898838	0.91286	0.957076	0.855904
ARHGEF18	1.011	1.01699	0.962282	1.00485	0.95191	0.97871	1.08939	1.05756	1.10414
ARHGEF2	0.986908	1.00846	0.995089	0.935635	0.944928	0.954973	1.09911	1.11317	1.18621
ARHGEF28	0.997764	0.964918	1.02636	0.997735	1.03867	1.02682	0.855576	0.80822	0.765793
ARHGEF37	1.03502	0.98377	0.905439	0.964915	0.865829	0.862879	1.06092	1.06787	1.18561
ARHGEF40	0.992818	1.00116	1.00168	1.0543	1.08523	1.06629	1.01205	0.969272	0.992385
ARHGEF5	0.977012	1.00179	1.00793	0.997206	0.993706	1.02521	0.834902	0.831024	0.914013
ARHGEF6	1.01053	0.927573	1.06989	0.953765	1.07348	0.987638	0.875133	0.889214	0.945139
ARHGEF7	0.98616	1.01197	1.0087	1.07167	1.06042	1.0765	0.828142	0.790368	0.748338
ARID1A	1.02556	1.04338	0.970867	1.0071	0.955509	1.05046	1.10121	1.0445	1.11443
ARID1B	0.994524	1.05328	0.963612	1.04385	0.959897	0.986697	1.14912	1.12317	1.17035
ARID2	1.04056	0.981589	0.976127	0.986877	0.873216	0.889233	0.924477	0.856652	0.896464
ARID4A	1.41401	0.496351	1.08328	0.867955	1.73706	0.998127	0.482736	0.485529	1.24511
ARID4B	0.967491	1.09199	0.939269	1.09522	1.24181	1.07876	1.21309	1.26873	1.26507
ARIH1	0.997977	0.98353	1.01564	0.92992	0.946147	0.968982	0.896691	0.868147	0.845652
ARIH2	1.0184	0.974215	1.01009	1.01171	0.995948	1.01746	1.0357	1.13415	1.03139
ARL1	1.03242	0.972531	0.996041	1.02766	0.990213	1.00472	1.12444	1.06977	1.04928
ARL14EP	0.916118	1.06831	1.01675	1.06913	1.05494	1.12514	1.02915	0.98421	1.16354
ARL15	0.948934	0.998098	1.05645	1.11383	1.14399	1.25169	0.758884	0.803797	0.868421
ARL2	1.01372	0.97415	1.00573	0.901703	0.933433	0.898783	0.952784	0.927672	0.920303
ARL3	0.991305	0.993376	1.02017	1.06192	1.01134	1.06839	1.19611	1.17766	1.13483
ARL4C	0.891029	1.11789	0.987342	1.24633	1.13292	1.20333	0.953638	0.884773	0.644217
ARL6	1.0247	1.02169	0.949045	1.11362	1.2454	1.21444	1.51552	1.48491	1.59727
ARL6IP1	1.00826	1.02979	1.0134	0.969698	0.949314	0.942922	1.08513	1.11209	1.02542
ARL6IP4	0.942715	1.08885	0.970763	0.997173	1.00614	1.07628	1.05781	1.07668	1.0577
ARL6IP5	0.968585	0.987098	1.04343	1.04359	1.1017	1.12951	1.24175	1.24244	1.34112
ARL6IP6	1.00518	1.07112	0.919351	0.975739	0.987268	0.984812	0.896071	0.799813	0.813163
ARL8A	0.975583	1.00851	1.01193	1.01971	1.01123	1.07116	1.15271	1.19621	1.17893
ARL8B	0.96061	1.01548	1.03046	1.07453	1.10054	1.05279	1.20072	1.22044	1.26314
ARMC1	0.99728	1.01649	0.983231	0.979905	0.966499	0.96228	0.944062	0.962897	0.868342
ARMC10	0.987724	0.991475	1.00447	0.968993	1.00613	1.05054	0.938476	0.91598	0.943472
ARMC4	0.930557	0.995938	1.0859	0.941233	0.852804	1.10668	0.472027	0.764445	0.448248
ARMC6	0.993943	0.989617	1.02099	0.909992	0.95335	0.937351	1.14762	1.10784	1.12024
ARMC8	0.986133	1.02936	0.965848	1.07564	1.09506	1.14848	0.978097	1.00061	1.03485
ARMC9	0.95243	1.00398	1.04963	1.08276	1.16821	1.08091	2.01637	2.108	2.18187
ARMCX3	0.985027	0.97376	1.02774	0.974473	1.00415	1.03001	0.741242	0.752322	0.725275
ARMT1	0.973705	1.00482	1.02733	1.08	1.05113	1.09367	1.11245	1.13529	1.12736
ARNT	0.972299	1.14605	0.874843	1.07555	1.06894	1.11772	1.19491	1.26434	1.46475
ARPC1A	0.987061	0.985475	1.06421	0.950727	0.983806	0.969468	1.31653	1.32302	1.53863
ARPC1B	0.935159	0.990866	1.05625	0.961321	0.980215	1.00321	0.931784	0.933294	1.09141
ARPC2	0.986025	0.994947	1.01756	0.960624	0.962483	0.961798	0.96485	0.99045	0.947507
ARPC3	1.01743	0.97839	1.01628	0.983681	1.03271	0.98149	0.928607	0.975164	0.976597
ARPC4	0.993441	0.982308	1.0295	0.966688	0.978703	0.945613	0.940186	0.950978	0.939521
ARPC5	0.951639	1.01231	1.04342	0.978292	1.03544	0.984516	0.95605	0.954301	0.892902
ARPC5L	0.982761	0.97953	1.03491	0.998166	1.0599	0.996875	1.05044	1.01481	0.936601
ARPIN	0.982898	1.04366	0.997747	1.08668	1.12541	1.14509	1.22653	1.17943	1.26102
ARPP19	0.995908	0.980959	1.02798	0.926118	0.980086	0.914928	1.00319	1.05209	1.08654
ARRB1	1.04586	1.0082	0.941904	0.859327	0.807508	1.00195	1.03785	1.03408	1.12478
ARRB2	1.01555	0.953425	1.036	0.988368	0.863716	0.945569	1.07771	1.07453	1.27119
ARSA	0.961333	0.985111	1.037	1.23905	1.29729	1.31401	1.4084	1.43568	1.29128
ARSB	0.93788	1.02432	1.05979	1.12353	1.12647	1.05738	1.21509	1.17601	1.25202
ARSD	0.960257	1.01365	1.03141	1.03503	1.04998	1.10178	1.20205	1.21448	1.34423
ART4	0.829624	1.09792	1.08897	0.688596	0.662709	0.694135	0.921727	0.854599	0.833453
ARVCF	1.00223	1.01192	1.02202	0.959645	0.946504	0.963455	0.929263	0.911797	0.978213
AS3MT	0.995784	1.06643	0.948502	1.07963	1.08781	1.12252	0.844642	0.80055	0.763464
ASAH1	0.935654	1.01259	1.07553	1.18391	1.11623	1.149	1.14787	1.14703	1.24109
ASAP1	0.964619	0.992892	1.0434	1.05995	1.08788	1.10073	0.981866	1.00324	1.03769
ASAP2	0.971463	1.02515	1.03188	1.25695	1.24062	1.37603	1.35753	1.39883	1.41541
ASAP3	0.972764	0.957958	1.07937	1.07559	1.07598	1.08638	0.883068	0.914177	0.880413
ASB1	1.01109	1.00622	0.983446	1.05435	0.970877	1.04015	1.05225	1.14408	0.911985
ASB2	0.946392	1.03786	1.02222	0.957633	0.984882	0.92515	0.615205	0.502676	0.51613
ASB6	0.930304	1.02595	1.05344	0.953039	0.944158	1.01468	0.891414	0.943235	0.980937
ASCC1	0.991606	1.00203	1.00378	0.993189	1.0243	0.981823	1.00813	1.0097	0.853884
ASCC2	1.04352	0.977928	0.978971	0.871859	0.89962	0.853719	0.914187	0.872765	0.900475
ASCC3	1.00312	0.98741	1.01256	0.96563	0.968932	0.950309	0.945209	0.934312	0.957722
ASH2L	1.02939	1.04178	0.923878	0.995027	0.955643	0.961079	0.933218	0.945907	0.872834
ASL	1.00757	0.963776	1.03845	1.01203	1.01587	0.997597	1.25577	1.30434	1.2937
ASMTL	1.03189	0.991655	0.969531	0.887413	0.915042	0.943374	0.928473	0.939696	0.876834
ASNA1	1.03914	0.966139	0.963097	0.998566	0.950001	0.957067	1.15275	1.21413	1.00273
ASNS	1.02721	0.943231	1.0327	0.753395	0.882288	0.781068	1.07192	1.12351	1.16077
ASPH	1.0306	0.987135	0.980763	1.02963	1.00181	0.998	1.08438	1.06364	1.05987
ASPHD1	0.98845	1.06987	0.937949	0.93503	0.922218	1.00361	1.20676	1.08508	0.994829
ASPSCR1	0.999079	1.0244	1.0366	1.01913	0.997984	0.946063	0.987831	0.956304	1.04239
ASRGL1	1.16254	0.918025	0.934544	0.787854	0.783607	0.82228	0.647808	0.686328	0.675151
ASTN2	0.890993	1.08605	1.03241	0.971706	0.91249	0.963822	0.533044	0.524473	0.42264
ASUN	1.05919	1.00575	0.929487	1.03806	1.03288	1.05403	1.08492	1.09764	1.00418
ATAD1	1.01808	0.977542	0.971051	0.986723	0.994777	1.0094	0.8021	0.887466	0.755848
ATAD3A	0.997423	0.98722	1.01198	0.987633	0.985754	0.959255	1.01775	0.970714	0.99144
ATAT1	0.996764	0.979152	1.02894	0.967389	0.952275	0.896657	0.998857	0.901681	1.06906
ATE1	1.0273	1.06781	0.898142	1.05572	0.948123	0.981771	0.835611	0.834377	0.749547
ATF1	1.00149	1.03904	0.958066	1.02188	1.10774	1.05139	1.37498	1.38157	1.38567
ATF3	0.917515	1.05838	1.03255	0.917416	0.959473	0.918703	1.18419	1.27818	1.34422
ATF6B	1.00803	0.977069	1.01873	1.08679	1.07899	1.03953	1.16303	1.14418	1.19294
ATF7IP	1.11622	0.904648	0.972346	1.29231	0.671317	1.12901	0.94899	0.881547	0.949884
ATG10	1.00031	1.00819	0.993519	1.10042	1.23207	1.07896	1.0182	1.02323	1.18048
ATG101	0.990362	1.00316	1.00441	1.00618	1.04551	0.952745	0.937312	0.932532	0.896615
ATG12	0.987367	0.986354	1.032	1.05975	1.06019	1.05635	1.00296	0.94809	0.930174
ATG13	1.04588	0.946947	1.00871	0.957459	0.994435	1.04923	0.807318	0.809525	0.748922
ATG16L1	1.0124	0.996994	1.0151	0.984655	1.04168	1.01769	1.16187	1.16841	1.21335
ATG2A	1.04254	0.992584	0.961526	0.960325	0.963827	1.05885	0.902894	0.846387	0.810067
ATG2B	1.01016	1.03181	0.956681	1.03023	1.02194	1.07573	1.1513	1.16513	1.26053
ATG3	0.939992	0.944996	1.02968	1.04158	1.09951	1.11622	1.07264	1.14276	1.08052
ATG4B	0.980921	1.00189	1.00842	0.880989	0.95366	0.894492	1.0478	1.03843	0.859077
ATG5	0.957518	0.995846	1.05546	1.06762	1.10982	1.07957	1.0313	0.991182	0.933737
ATG7	1.00006	0.984618	0.985004	1.00745	0.98867	0.996767	1.03108	1.02835	0.954137
ATG9A	0.953109	0.994449	1.06157	0.970157	1.04217	1.0807	0.922733	0.833101	0.98686
ATHL1	1.01287	0.99368	0.994774	0.950652	0.891052	1.00778	0.889556	0.831793	0.889366
ATIC	1.01243	0.977866	1.01503	0.943315	0.95463	0.952434	0.984803	0.989083	0.960634
ATL1	1.00579	0.983995	1.03615	1.02048	1.0884	1.02138	1.27243	1.28332	1.34129
ATL2	0.963595	1.01332	1.0141	1.10816	1.11403	1.16668	1.11427	1.08078	1.11989
ATL3	1.01094	0.975099	1.01776	0.92892	0.954432	0.897207	0.462132	0.481843	0.45118
ATM	0.97647	1.05231	0.9644	1.11236	1.03833	1.06492	0.671271	0.706951	0.708705
ATOX1	1.08396	0.841239	1.0809	0.679021	0.7522	0.797735	0.451078	0.509201	0.77114
ATP11A	0.913568	1.06324	1.02896	1.11811	1.02811	1.12707	0.674811	0.673662	0.533079
ATP11C	0.987746	1.24681	0.66773	1.2355	1.09115	1.19688	0.868865	0.976019	0.735242
ATP13A1	1.0094	0.981448	1.01324	0.979184	0.971165	0.966866	1.07725	1.05795	1.07729
ATP13A2	0.938986	0.997703	1.07224	0.954615	1.20647	1.21256	0.999083	1.00688	1.14217
ATP13A3	0.977021	0.989301	1.0371	1.21107	1.25314	1.18151	1.31898	1.29492	1.34774
ATP1A1	1.0193	0.973516	1.00518	1.04426	1.01277	1.00554	0.986457	0.959497	0.960978
ATP1B1	1.08255	0.959358	0.945598	0.969335	0.917083	0.891229	1.03119	0.956378	0.947548
ATP1B3	0.996979	0.97716	1.03114	1.12798	1.2597	1.12535	0.896587	0.897363	0.772259
ATP2A2	0.989803	1.01925	1.00428	1.04143	1.07583	1.0522	1.42148	1.43675	1.48462
ATP2B1	0.996708	1.00941	0.986164	0.978943	0.995989	0.981911	0.965308	0.937598	1.00782
ATP2B4	0.972913	1.01547	1.00425	0.913176	0.914121	0.942728	1.07467	1.04881	1.11999
ATP2C1	1.01862	0.984839	0.9903	1.02527	1.03155	1.04179	0.959783	0.957664	0.921944
ATP5A1	0.984365	0.9894	1.02574	1.00191	1.01313	1.02076	0.988621	0.973505	0.999245
ATP5B	1.00965	0.991147	1.00208	1.01136	1.01143	1.02591	0.979108	0.974929	0.937174
ATP5C1	0.997081	0.982668	1.02239	0.994138	1.00958	0.998511	0.975316	0.982329	1.00068
ATP5D	0.980706	0.996593	1.01822	0.979445	1.07222	1.04652	0.888964	0.906344	0.947729
ATP5EP2	0.894858	0.99812	1.12396	0.995157	0.888947	0.955592	1.09595	0.939521	1.3196
ATP5F1	0.999288	0.995134	0.998632	0.988011	0.97073	0.994475	1.00793	1.00884	1.02651
ATP5G1	0.995556	0.990887	1.01848	0.982556	1.03171	1.03479	0.96346	0.95011	1.01698
ATP5H	0.973893	0.971924	1.04683	0.980096	1.01791	0.999105	1.0005	0.978546	1.0381
ATP5I	1.00081	0.997013	1.01953	1.011	1.02763	0.995799	1.14457	1.16526	1.21378
ATP5J	1.13943	0.869893	0.96314	0.82202	0.87714	0.919813	0.628323	0.75014	0.670698
ATP5J2	1.03208	1.03832	0.921855	1.0448	1.10653	1.04622	0.978834	1.05814	1.04089
ATP5L	0.999117	0.98655	1.02978	0.979476	1.02494	1.01474	1.01801	1.01518	1.02767
ATP5O	0.996728	0.957352	1.04334	0.994883	0.997196	0.972518	1.03851	1.04454	1.07729
ATP5S	1.02334	0.958865	1.021	0.996465	0.973615	0.966295	0.900851	0.882046	0.806398
ATP5SL	0.990132	0.98388	1.02991	1.21841	1.22366	1.28176	1.16429	1.17242	1.19701
ATP6AP1	0.984172	0.994993	1.03913	1.00356	1.00978	0.99722	1.23777	1.32351	1.25428
ATP6AP2	0.994609	0.978805	0.990786	0.926632	0.961783	0.883852	1.61514	1.55155	1.31928
ATP6V0A1	0.96963	1.00012	1.04347	0.896362	0.92975	0.868406	0.927684	0.934073	0.931396
ATP6V0A2	1.04776	0.949707	1.01432	0.998792	0.983728	0.988019	0.910652	0.961447	1.01261
ATP6V0C	0.960527	0.995345	1.03889	1.0317	1.05891	0.976346	1.24302	1.25198	1.2625
ATP6V0D1	1.00194	1.00851	0.991269	0.932513	0.958424	0.923611	1.10392	1.06359	1.10358
ATP6V1A	0.998149	0.986582	1.02164	1.07015	1.10476	1.09198	1.00276	0.991802	0.972101
ATP6V1B2	1.00029	0.982112	1.03612	1.06737	1.10425	1.0708	1.00697	0.988058	1.01811
ATP6V1C1	0.998276	0.982595	1.02994	1.05754	1.0963	1.07525	1.04866	1.03265	0.997549
ATP6V1D	0.99727	0.997103	1.02758	1.02622	1.07116	1.02484	0.939315	0.913291	0.866689
ATP6V1E1	0.997739	0.98643	1.04299	1.07813	1.12319	1.08629	0.974567	0.956862	1.01049
ATP6V1F	0.99015	0.984463	1.03091	1.03735	1.06975	1.00507	0.909274	1.03399	1.04423
ATP6V1G1	0.992	1.00568	1.01594	1.04865	1.18049	1.07097	1.0039	0.997318	1.02696
ATP6V1G2	0.806439	1.32858	0.863592	1.11168	1.68611	1.06574	1.43624	2.14518	2.01655
ATP6V1H	0.969681	0.983777	1.05289	1.11459	1.08795	1.12314	1.0847	1.11476	1.03779
ATP8B1	1.00026	1.0603	0.936725	0.947631	1.00117	0.888303	0.946238	0.876635	0.824939
ATP8B2	1.0412	1.01638	0.936691	1.04508	0.926607	0.93243	0.742244	0.786365	0.789315
ATP9A	0.910097	1.07955	1.02273	1.1388	1.20541	1.2216	1.4555	1.47542	1.73339
ATP9B	0.905334	1.03475	1.04784	1.1346	1.09534	1.23217	0.947136	0.909574	0.918082
ATPAF1	0.996981	1.05609	0.94503	1.10445	1.09006	1.12177	1.06787	1.12189	0.961661
ATPAF2	1.05026	0.991272	0.947619	0.865563	0.895446	0.873503	0.936962	1.01132	0.86879
ATPIF1	0.995084	1.01131	0.976333	0.879311	0.97857	1.00657	0.809376	0.740815	0.63895
ATR	0.99557	1.13294	0.862785	0.729277	0.715353	0.774792	0.816762	0.740363	0.693275
ATRN	0.998916	0.980037	1.02143	1.02714	1.07848	1.09572	1.12347	1.13833	1.13318
ATRX	0.999664	1.05713	0.962355	0.995163	0.91124	0.961456	0.870029	0.831072	0.844367
ATXN1	0.979233	1.00722	0.983855	1.0522	1.0284	1.11086	1.13918	1.07784	1.18958
ATXN10	0.998355	1.00127	1.00128	1.09556	1.1329	1.14402	1.12367	1.16032	1.14194
ATXN1L	1.03791	0.996233	1.00357	0.969036	1.00142	0.846886	0.800496	0.810154	1.04664
ATXN2	1.08152	0.924728	0.998712	0.90534	0.881622	0.933565	1.12095	1.03781	1.32288
ATXN2L	0.989528	0.992933	1.01891	0.997632	0.962159	0.961348	0.76234	0.709217	0.859539
ATXN3	1.00057	1.0161	0.988047	0.993502	1.03123	1.03263	1.11139	1.14722	1.12598
AUH	1.0128	0.964733	1.02678	1.11965	1.09079	1.10212	1.23214	1.17921	1.14624
AUP1	1.02736	0.978657	1.0194	0.988243	1.04865	0.993266	1.2167	1.26095	1.39436
AURKAIP1	0.977822	1.0078	1.01941	0.941109	1.06213	0.991781	1.04855	0.928224	1.45332
AVEN	0.99001	0.99598	1.00778	1.06168	1.04569	1.03774	0.950594	0.855394	0.921711
AVL9	0.955238	1.00409	1.06506	1.13774	1.21704	1.16618	1.5721	1.59461	1.63178
AXIN1	0.920417	1.07543	1.01066	0.99371	0.928952	0.948935	0.805857	0.759522	0.817247
AXL	1.01248	0.955413	1.00233	1.20638	1.184	1.2457	0.861361	0.854517	0.83079
AZGP1	1.2134	1.12405	0.57037	0.456793	0.943961	0.627642	0.788747	0.429523	0.757772
AZI2	1.00174	1.03498	0.962662	0.941155	1.06092	0.956976	0.686157	0.722163	0.761304
B2M	1.03429	0.907262	1.04898	0.756152	0.606867	0.732697	0.944927	0.699713	0.845172
B3GALT6	1.01616	1.0412	0.939542	1.01489	0.944026	0.990526	0.974566	0.985479	0.847515
B3GAT3	1.03977	1.00873	0.982905	0.894819	1.01525	0.896507	1.19726	1.23858	1.16409
B4GALT1	0.958882	1.00307	1.04604	1.07762	1.22257	1.12095	0.628415	0.623746	0.647503
B4GALT5	1.01578	1.0287	0.953616	1.12447	1.03938	1.11305	0.9058	0.93605	0.89239
B4GALT7	1.00776	0.970071	1.01633	1.00078	1.00168	1.00327	1.15491	1.18975	1.02322
BABAM1	0.979051	1.00461	1.0215	1.0055	0.970617	0.956154	0.9413	0.908618	0.851869
BACE2	1.09595	0.959964	0.933155	0.807639	0.817052	0.794757	0.522111	0.489008	0.51925
BACH1	1.04458	0.966282	0.976877	0.970191	0.940535	0.913764	1.05906	1.00869	1.18559
BAD	0.994689	0.979912	1.03073	0.974721	1.03922	1.01842	1.10875	1.12996	1.16564
BAG1	1.00916	1.04743	0.940676	1.10181	1.19403	1.15088	0.860402	0.927561	0.79124
BAG2	0.959233	0.981696	1.00191	1.08524	1.10339	1.09261	0.846502	0.881467	0.800163
BAG3	0.980285	0.979385	1.04965	1.01372	1.04267	1.02046	0.995251	0.951945	1.00715
BAG4	1.02053	0.986098	0.992003	0.954594	1.01975	0.983427	1.02594	1.00228	1.21545
BAG5	1.01487	0.992937	0.986694	1.02913	1.0589	0.997353	1.1931	1.20107	1.14023
BAG6	1.00452	1.01145	1.00098	0.989341	1.01194	0.98047	1.16984	1.15934	1.22068
BAIAP2	1.01788	0.960919	1.02681	0.927732	0.97965	0.926039	1.11048	1.09039	1.10209
BAIAP2L1	1.02164	0.983471	1.01795	0.958676	0.938089	0.997757	0.88409	0.89457	0.893808
BAK1	1.04371	0.927734	1.04813	1.01005	1.09707	0.988222	1.21398	1.18426	1.14615
BANF1	1.07652	0.971877	0.974578	0.808752	0.811684	0.87058	0.781931	0.812016	0.724295
BAP1	1.01211	0.956275	1.03679	0.874694	0.808896	1.01601	0.832295	0.870524	0.844964
BAP18	0.929021	1.04169	1.01203	1.04748	1.00593	1.10309	1.22493	1.30126	1.13478
BASP1	0.997527	0.960288	1.05239	0.989512	0.981332	1.01329	0.670416	0.70141	0.612656
BAX	1.00684	1.02071	0.976856	1.06665	1.05994	1.07321	1.18034	1.17653	1.13732
BAZ1A	1.03506	0.965656	0.98656	0.967995	0.991255	0.944728	1.00106	0.967998	1.05153
BAZ1B	1.02882	1.02318	0.938616	0.960855	0.896362	0.929539	1.00009	0.976977	1.02127
BAZ2A	1.00116	1.05921	0.963292	1.01703	1.01843	0.983217	0.603354	0.526144	0.574151
BAZ2B	1.12857	1.03883	0.814799	0.966499	0.781415	0.863658	0.826444	0.896928	0.66411
BBC3	1.01885	1.07608	0.883852	1.09809	0.915559	0.993582	1.26365	1.19097	1.17699
BBS1	0.97383	1.05637	0.970954	1.09061	1.07048	0.940558	1.05431	1.09114	0.966878
BBS2	1.1342	0.944121	0.911747	1.04908	1.09503	0.857261	1.1017	0.97227	0.956414
BBS7	0.941722	1.04316	1.02174	0.993708	0.899991	0.965322	1.13113	1.23757	1.39835
BBX	1.04253	1.04886	0.901322	0.772042	0.939485	1.04027	0.809394	0.514732	0.520196
BCAM	0.991649	1.039	0.966912	1.29395	1.20554	1.28764	0.969937	0.949018	0.879648
BCAP29	0.983321	0.982082	1.04344	1.04382	1.05716	1.02343	0.99905	1.00552	1.02816
BCAP31	0.987182	1.00944	1.02888	1.03288	1.09864	1.05162	1.20786	1.2401	1.26579
BCAR1	1.0165	0.969102	1.00166	0.765718	0.77963	0.754229	0.872876	0.920737	0.929163
BCAR3	0.961092	0.993561	1.02482	0.774719	0.767657	0.755619	0.746577	0.715281	0.68833
BCAS2	1.0235	1.02809	0.953482	0.983565	1.01632	0.957305	1.04831	1.08786	0.978047
BCAS3	0.971458	1.0144	1.01341	0.960895	1.03977	0.994586	0.920459	0.946044	1.02556
BCAT1	0.999169	0.957061	1.04945	0.841171	0.924819	0.925242	0.97386	0.97608	1.03263
BCAT2	0.993244	0.974366	1.03842	1.08873	1.08122	1.14665	1.01911	1.05384	1.08613
BCCIP	1.07909	0.953599	0.959057	0.90859	0.846397	0.854151	0.888502	0.852386	0.803179
BCDIN3D	1.16207	0.923558	0.902606	1.0134	1.04376	1.05429	0.72854	1.10043	1.12393
BCKDHA	1.0118	0.975412	0.976551	1.0378	0.980648	1.14063	1.156	1.1084	1.22562
BCKDHB	0.992563	1.00278	1.01012	1.02905	1.07394	1.15338	1.0878	1.12628	1.16691
BCKDK	0.999944	0.97529	1.02982	1.08691	1.03792	1.06537	1.11641	1.06643	1.10884
BCL10	1.02947	1.03001	0.930626	0.936128	0.846961	0.899118	1.00894	1.003	0.91995
BCL2L1	0.971235	1.02612	1.03072	1.09228	1.15954	1.12231	1.0839	1.09641	1.2089
BCL2L12	0.954348	1.01271	1.04065	0.883111	1.06906	0.962316	0.558176	0.805467	0.511357
BCL2L13	1.02628	0.955751	0.971251	1.05463	1.07986	1.09948	0.975707	1.01509	0.867831
BCL2L15	1.15015	1.00392	0.828436	0.899336	0.869663	0.847974	1.06839	1.04394	0.88782
BCL7A	0.902193	1.11246	0.990411	1.04857	1.09029	1.13359	1.5567	1.60341	1.51566
BCL9L	0.989828	0.949871	1.06902	0.987427	0.907744	0.878644	0.475382	0.442562	0.415659
BCLAF1	1.01265	1.00981	0.968488	0.980696	0.943387	0.952293	1.04438	1.06438	0.990563
BCR	0.9884	0.995212	1.00467	0.908768	0.904567	0.905869	0.847485	0.812438	0.835272
BCS1L	1.01897	0.989883	0.990926	0.892129	0.92793	0.888332	0.892381	0.89814	0.954108
BDH2	0.951244	1.02962	1.04694	1.17365	1.08237	1.19536	1.12472	1.13011	1.17441
BECN1	0.98191	1.02373	0.997203	0.915275	0.966351	0.961503	0.951236	0.963396	0.976316
BET1	1.17659	0.931206	0.877814	1.02232	0.738861	0.949438	0.968684	1.08128	0.741247
BET1L	1.02065	1.10047	0.869801	0.801874	0.856101	0.910221	1.10753	1.14396	0.967753
BICC1	1.0184	0.990025	0.9821	0.993028	0.953797	0.967689	0.707986	0.676406	0.661111
BICD1	1.05618	1.04413	0.908693	1.01498	0.967184	1.03663	0.839131	0.835989	0.945912
BICD2	0.99273	1.01491	0.998692	0.997294	1.0169	1.03206	0.931518	0.956649	0.923624
BICDL2	1.04682	1.01373	0.934789	0.955866	0.931826	0.898063	0.974012	0.955932	1.06641
BID	1.0728	0.959359	0.966343	0.895144	0.938867	0.935346	1.43101	1.36994	1.3295
BIN1	1.01548	0.984969	0.984765	0.980989	0.969716	0.991293	0.951968	0.986982	0.889252
BIN3	0.954665	1.06696	0.966815	0.955894	0.990536	0.818218	0.834512	0.839222	0.477013
BIRC2	1.00534	1.00309	0.998216	0.976456	0.955282	1.00063	1.0005	0.947202	0.951963
BIRC6	1.00334	1.00037	0.997921	1.07582	1.03774	1.0342	0.900565	0.902462	0.857679
BLM	0.828793	1.17663	1.00405	1.21521	1.10827	0.947959	0.955203	0.942696	1.09616
BLMH	1.03105	0.986878	0.896351	1.07131	1.1142	1.093	1.00812	1.03429	0.981008
BLOC1S1	0.978242	0.974074	1.06473	1.02124	1.04961	1.00891	1.05879	1.07882	1.15262
BLOC1S2	0.965523	1.04565	1.01258	1.05413	1.14955	1.12299	0.910996	1.07285	1.06657
BLOC1S3	0.915916	1.04939	1.04417	1.09913	1.05133	0.862878	0.996974	0.988609	0.660324
BLOC1S4	0.955799	1.06079	0.986555	1.05055	1.08689	1.13297	1.05385	1.09529	1.07646
BLOC1S5	0.94717	1.02521	1.03514	1.02928	1.00916	1.03452	1.06449	1.0796	0.963038
BLVRA	1.00597	0.963315	1.03567	1.00033	1.03068	1.01508	1.05669	1.05733	1.07441
BLVRB	1.01947	0.95954	0.99371	0.870546	0.817773	0.848077	1.00659	0.975869	0.986341
BLZF1	0.793229	1.17069	1.05081	0.89301	0.937247	1.31374	0.847874	0.95788	0.761105
BMI1	0.991661	1.04388	0.964374	0.975363	0.983659	0.976059	1.08036	1.13428	0.801286
BMP1	1.00536	0.972037	1.00187	1.10313	1.14171	1.09846	1.3171	1.39758	1.36015
BMP2K	0.998671	0.982311	1.03917	1.11412	1.13929	1.09686	1.17128	1.22908	1.29912
BMS1	1.03392	1.00932	0.954218	1.01583	0.910941	0.903455	0.997437	0.966269	1.02891
BNIP1	1.01257	0.975252	1.00711	1.00901	1.05057	1.03006	1.14947	1.1484	1.04731
BNIP2	1.0206	1.03591	0.935667	0.933315	0.943203	0.925455	1.12686	1.16562	0.941989
BNIP3	1.15655	0.917854	0.915086	0.766058	0.930179	0.75782	1.37556	1.3819	1.05415
BOD1L1	0.982147	1.01246	1.02531	1.10323	1.09956	1.0832	1.06539	1.04351	1.01266
BOLA2	1.05497	0.9388	1.00142	0.842051	0.904509	0.927714	0.82525	0.792536	0.981339
BOP1	1.00191	1.02157	0.976944	0.830458	0.829958	0.82851	0.838209	0.846975	0.890041
BORCS5	0.971824	1.03402	0.991437	1.05917	1.0348	1.16564	1.0566	1.11228	1.10781
BORCS6	0.923489	1.05578	1.02877	1.01573	1.01286	1.08155	0.968623	0.979005	0.882054
BORCS7	1.11127	0.902229	0.97516	0.830996	0.933085	0.976963	0.737165	0.818979	0.87973
BORCS8	1.04052	0.935371	1.02699	1.01115	0.91281	1.01804	0.76713	0.913965	0.761549
BPGM	0.969095	0.968757	1.07971	0.95588	1.01326	0.979692	0.826493	0.808842	0.859253
BPHL	1.00007	0.988714	1.01504	0.946849	0.911585	0.976347	0.762459	0.711626	0.730554
BPNT1	0.967599	0.972741	1.06113	1.11782	1.12513	1.14861	1.15352	1.11617	1.18104
BPTF	0.999855	1.00937	0.991934	1.07783	0.85043	0.947643	1.1604	1.14692	1.33949
BRAP	0.974278	1.02939	0.972252	1.05572	0.969609	1.06141	0.945878	0.95993	0.973106
BRAT1	1.00658	0.984167	1.0149	0.953436	0.919494	0.908467	0.908174	0.940085	0.923825
BRCC3	0.998956	1.02828	0.984147	0.943654	0.939382	1.00681	1.012	0.924607	1.01747
BRD1	0.660863	1.40957	0.940139	0.904511	1.163	0.834389	0.901791	0.794877	0.633255
BRD2	1.0168	0.99889	0.983568	0.973594	0.926045	0.983363	0.899145	0.911517	0.876966
BRD3	1.07577	1.03133	0.954686	1.06462	0.904315	1.0076	0.938415	0.938904	0.922587
BRD4	1.01831	1.01174	0.978818	0.941596	0.952716	0.980408	0.803409	0.749192	0.669041
BRD7	0.941673	1.09666	0.961923	1.11285	1.01093	0.992945	1.09745	0.963775	0.985046
BRD8	1.09345	0.986808	0.90872	0.987583	0.901582	0.913736	1.31716	1.3978	0.995164
BRD9	1.03264	0.949551	1.02842	1.17535	1.24356	1.13389	1.32253	1.4107	1.26815
BRE	0.948377	1.04873	1.00361	1.02321	1.05035	1.03252	0.772095	0.809899	0.795601
BRF1	1.00262	0.989197	1.01162	1.02	0.662901	0.94364	0.505949	0.763995	0.821206
BRF2	1.0552	0.967155	0.976109	1.06754	1.20461	0.890832	1.40647	1.36398	1.52163
BRI3	0.963261	0.982208	1.06239	1.05998	1.07982	1.12457	1.08693	1.1331	1.11503
BRI3BP	0.989905	1.00708	0.998767	1.11882	1.19772	1.14822	1.3399	1.40897	1.42631
BRIX1	1.02502	1.0057	0.970539	0.938102	0.947878	0.895491	1.00122	1.03609	1.05546
BRK1	1.00658	1.00128	0.986179	1.11855	1.13346	0.954036	1.01458	1.09059	0.805863
BRMS1L	1.07608	1.10854	0.798194	1.03293	0.960177	1.01511	1.13711	1.07351	0.934374
BROX	1.00763	1.00959	0.983697	0.99433	0.954275	1.01674	1.05116	1.02113	0.950036
BRWD1	1.11238	1.06229	0.807533	1.53874	1.20112	1.45539	2.34843	2.53765	3.42407
BSDC1	1.00838	1.01597	0.971513	0.831296	0.88786	0.892938	1.01476	1.08764	0.980882
BSG	1.04731	0.946794	0.942554	0.737481	0.725685	0.710355	1.0252	0.992381	0.986187
BST1	0.888241	0.989974	1.14034	1.16935	1.29085	1.17534	1.13431	1.16493	1.54067
BST2	1.09465	0.885665	1.031	0.801893	0.908962	0.70989	0.635563	0.748026	0.832607
BTAF1	1.01769	1.01108	0.970045	0.999251	0.992683	1.00941	1.17284	1.17856	1.29239
BTBD1	1.01973	0.989897	0.990574	0.974878	1.07599	0.971669	1.35808	1.24772	1.36706
BTBD10	0.988191	0.998248	1.01695	1.11969	1.1007	1.26548	1.09894	1.07937	1.12419
BTBD11	0.947106	0.984974	1.07805	1.01144	1.00469	0.98954	1.06303	1.01895	1.02181
BTBD2	0.648638	1.39315	0.971907	0.845123	1.01557	1.05433	0.902281	0.839822	1.02346
BTD	0.997927	0.989981	1.01608	1.13979	1.08658	1.22636	0.848032	0.834128	0.846253
BTF3	1.05528	0.971986	0.997473	0.896009	0.989613	0.979497	0.996395	0.974189	1.0277
BTF3L4	0.952243	1.00643	1.04627	1.20417	1.19327	1.11817	1.18763	1.20733	1.35813
BTN2A1	0.976849	0.965895	1.06624	1.1029	1.13911	1.08158	1.15134	1.10025	1.13111
BTN3A2	1.04326	0.93466	1.02508	0.940098	0.917334	0.922832	0.775031	0.812686	0.812218
BTN3A3	1.02789	0.987475	0.984878	0.874619	0.893866	0.905112	0.96175	0.987505	0.956138
BUB3	1.00295	0.983218	1.00897	0.933385	0.952143	0.91625	0.96435	0.935561	1.16769
BUD13	0.980635	1.01925	1.00193	1.08554	1.06475	1.02123	1.01594	1.00326	1.02288
BUD31	1.02207	1.00267	0.969428	0.918692	0.912672	0.897357	0.981188	0.967953	0.965599
BYSL	1.0325	0.969858	0.963618	0.958826	0.956862	0.940108	1.01859	1.00182	0.970573
BZW1	1.01064	1.00533	0.990994	1.08768	1.07426	1.06161	0.867628	0.862389	0.832328
BZW2	1.02439	0.990512	0.978985	0.91873	0.901264	0.890196	0.596128	0.617397	0.632179
C10orf11	1.0538	0.946942	0.999748	0.799104	0.776283	0.687343	1.42563	1.26537	1.50655
C10orf54	0.946098	1.0341	1.02666	1.12371	1.1611	1.17536	1.53948	1.53324	1.63448
C10orf76	0.995251	0.971162	1.03138	0.988967	0.967661	0.94735	0.971273	0.917619	0.925776
C11orf52	0.889072	0.983044	1.14696	0.926964	0.860826	1.08164	0.571078	0.71307	0.823631
C11orf54	1.03984	1.03168	0.922742	0.936939	0.783244	1.00138	0.822333	0.885079	0.718772
C11orf57	0.905666	1.13316	0.96439	1.061	1.02323	1.11245	1.27254	1.12038	1.06666
C11orf68	0.987378	0.990113	1.02789	0.849709	0.85079	0.875635	0.831916	0.832859	0.852297
C11orf84	1.68376	0.503682	0.769712	1.41908	0.702135	0.855349	1.52468	0.822846	0.59481
C11orf98	1.05144	0.956281	0.992226	0.932326	0.961931	0.918675	0.971683	0.885959	1.08557
C12orf10	1.02094	1.01561	0.962736	0.908482	0.922037	0.907515	1.0999	1.09431	1.02167
C12orf29	1.06835	0.96127	0.967635	0.901067	0.762977	0.88637	0.765907	0.787765	0.75343
C12orf4	0.978305	1.03049	0.994113	1.0279	1.02934	1.09456	0.916886	1.04787	1.11738
C12orf43	0.900097	1.10435	0.990649	1.16935	1.05088	1.04105	0.942087	0.904683	0.877056
C12orf57	0.969681	1.01304	1.02281	0.92698	0.96983	0.958609	0.820147	0.871301	0.786074
C14orf1	0.98287	1.02467	0.995294	1.44928	1.35708	1.43498	1.25645	1.17649	1.20912
C14orf119	0.983282	0.977931	1.04573	0.904659	1.0054	0.942775	1.22282	1.22743	1.29131
C14orf142	0.961238	1.0462	0.99285	0.955533	1.02291	1.20549	1.03358	1.2552	1.02713
C14orf159	0.987468	1.00162	1.01524	0.889001	0.907696	0.83716	0.751312	0.740012	0.753195
C14orf166	1.00658	1.00482	0.986783	0.975139	0.947567	0.982054	1.007	1.01981	0.935273
C15orf40	0.690552	0.922035	1.43841	0.771337	0.819577	0.503847	0.542837	0.756862	1.40013
C15orf52	0.959464	0.995184	1.06481	0.991533	0.959581	0.965004	0.983799	0.908915	1.05918
C16orf13	0.973504	0.995859	1.06763	0.897866	0.905289	0.898845	1.04015	0.97655	1.04774
C16orf45	0.847674	1.11895	1.04559	1.28182	1.22008	1.29188	2.05556	1.99051	2.0346
C16orf58	0.922995	0.876874	1.22436	1.10561	1.2861	1.18653	1.29692	1.01479	1.11599
C16orf62	0.992638	1.00642	0.990808	0.980482	0.966431	0.986167	0.884792	0.90536	0.930708
C16orf70	0.954532	1.04216	1.01122	0.964071	0.99032	0.967723	0.919102	0.891559	1.02247
C17orf113	1.45572	0.835775	0.665723	0.469741	0.510489	0.39497	1.01482	0.871341	0.238896
C17orf62	0.972749	1.01094	1.02173	1.0615	1.01884	1.10078	1.2793	1.4407	1.3484
C17orf75	1.0163	1.02132	0.982505	1.05743	1.05068	1.01512	1.3889	1.39538	1.36214
C17orf80	0.952589	1.03642	1.01677	0.974995	0.964524	0.925964	1.08034	1.15036	1.05461
C18orf25	0.997092	1.0196	0.984718	0.997754	1.05901	1.07868	1.14388	1.19396	1.18227
C18orf32	1.03434	1.03155	0.929479	1.04102	1.01422	1.00414	0.806506	0.746642	0.798378
C18orf8	1.00004	1.0166	0.983822	0.94642	0.848808	0.916166	0.712001	0.700428	0.61076
C19orf12	0.872906	1.06904	1.07145	0.946636	1.17358	1.05419	0.962278	1.00277	0.863835
C19orf25	0.979086	0.986198	1.02588	1.00817	1.12682	0.965299	0.952909	0.969832	1.03153
C19orf43	0.981008	1.0356	0.997713	0.961308	0.951204	1.01457	1.14321	1.13088	1.13092
C19orf53	1.0055	0.977045	1.02094	0.946436	0.929138	0.932013	1.04668	0.999489	1.47679
C1GALT1	0.933325	1.1512	0.913375	1.09709	1.05258	1.1363	0.943877	0.921683	0.919131
C1GALT1C1	1.05041	0.922274	1.02956	1.19298	1.10008	1.17881	1.15103	1.1847	1.11306
C1orf122	1.00326	0.961497	1.05611	0.972247	1.07705	0.979611	1.04739	1.02042	1.39808
C1orf123	1.00571	0.989869	0.997336	1.00101	0.993354	1.03384	1.11565	1.08483	1.05686
C1orf131	1.00362	0.971488	1.02981	1.05895	0.954708	1.05877	0.935893	0.919664	0.931315
C1orf198	0.974761	0.965668	1.04892	1.07708	1.22479	1.16705	0.734526	0.72577	0.676769
C1orf226	1.0653	1.09867	0.821184	1.63017	0.910103	1.36679	1.66645	1.39511	0.742649
C1orf43	0.986242	1.04212	0.972436	1.01456	1.05084	1.06773	1.01542	0.963296	0.887611
C1orf50	0.942586	0.98071	1.08885	0.985226	1.02777	0.992432	1.01412	1.15149	0.959425
C1QBP	0.998658	1.00003	1.00542	0.963058	0.977567	1.0669	0.837215	0.938513	0.765813
C20orf27	1.00998	0.966737	1.02779	0.974608	1.01943	0.986168	0.967895	0.98301	0.921491
C21orf2	1.06644	1.01964	0.906104	1.02015	0.995943	0.869972	0.936264	0.996051	1.22697
C21orf33	0.961483	1.01712	1.03887	1.03499	1.03157	1.0112	1.00275	0.995336	0.906637
C21orf59	1.01971	1.03827	0.966966	0.982025	0.987148	0.958146	1.20666	1.27282	1.08698
C2CD2L	0.92992	1.13365	0.936384	1.5153	1.53727	1.06954	2.96895	2.63701	2.73787
C2CD5	0.978838	1.05434	0.937654	0.962963	0.947982	0.919391	0.995654	1.03336	1.00032
C2orf47	1.02045	0.952614	0.995668	0.940053	0.994668	1.04756	0.942362	0.916429	0.900823
C2orf49	1.04737	0.937075	1.02689	0.955817	0.903349	0.956602	0.989908	0.993146	1.0894
C2orf69	0.926723	1.06017	1.02017	1.01719	0.988444	1.19564	1.11991	1.03306	1.3092
C2orf76	0.820255	1.23314	0.895617	1.22106	0.961641	1.07549	1.09864	1.13924	1.15048
C3	1.06274	1.02671	0.906754	1.09383	0.986422	0.98853	1.47393	1.3497	1.37391
C3orf38	0.985789	1.00209	0.999072	1.03688	1.11466	1.0155	0.989614	1.00084	1.00956
C5orf22	1.04193	1.02718	0.925166	0.983857	1.10326	1.02153	1.00558	0.993303	0.999245
C5orf24	1.03194	0.982918	0.98526	0.963218	0.751875	0.949399	1.33099	1.25476	1.36205
C5orf51	0.963948	1.02599	1.01529	0.921018	0.961263	0.985625	1.14227	1.12892	1.10043
C6orf106	0.942626	0.909616	1.1664	0.903205	1.05121	0.884802	0.846546	0.963599	0.919282
C6orf132	1.01857	0.957929	1.02569	0.888732	0.787305	0.834494	0.674124	0.618914	0.720551
C6orf203	1.00834	1.01545	0.976506	1.05223	1.00417	0.984072	0.877427	0.978743	0.953902
C6orf47	1.00622	0.993438	1.00292	0.932452	1.04919	0.981653	1.08934	1.11636	0.959499
C7orf25	0.994802	1.02222	1.03334	1.03852	1.11024	1.09294	0.980277	1.0533	1.12596
C7orf43	0.994109	0.951738	1.05892	1.12658	1.18778	1.13317	1.3322	1.34914	1.51712
C7orf50	1.05328	0.987344	0.95352	0.888469	0.885158	0.816866	1.07116	1.08933	1.13558
C8orf33	0.988131	1.04504	0.964111	0.741737	0.798025	0.76568	0.938345	0.910224	1.00262
C8orf37	1.04655	0.93905	1.01533	0.946085	0.980255	1.00164	0.881481	0.963955	0.804618
C8orf82	1.13216	0.684378	1.18529	1.09281	0.773263	1.01532	1.20952	0.754685	0.961035
C9	0.962795	1.01255	1.03125	0.905521	1.01125	0.935355	0.944395	0.853925	0.911792
C9orf114	1.01569	0.98922	0.986038	0.912519	0.909582	0.899215	0.907208	0.917813	0.844458
C9orf142	1.01426	1.02165	0.962363	0.984598	1.01318	0.986929	1.15251	1.10793	1.1196
C9orf16	1.0343	1.01139	0.951517	0.630758	0.795437	0.841119	0.397787	0.524627	0.410735
C9orf64	1.01392	0.996018	1.00012	1.02466	1.03935	1.00994	1.17968	1.1904	1.1758
C9orf78	1.07279	1.09241	0.819528	0.85048	0.599074	0.930757	1.19618	1.63883	1.5706
CA13	1.06789	1.00791	0.963455	0.992755	0.949953	0.966401	0.943121	0.933617	0.961025
CA2	1.17472	0.966745	0.836182	0.9315	0.783023	0.791114	0.840456	0.737714	0.774029
CAAP1	0.919577	1.0604	1.02801	1.19938	1.33368	1.33378	1.07132	1.10926	1.20371
CAB39	1.02582	1.0101	0.966037	0.998266	0.984878	0.978299	1.2265	1.21431	1.11461
CACFD1	0.906292	1.06056	1.04289	0.93578	1.03474	1.13985	1.20095	1.11304	0.989998
CACNA1F	0.93898	1.00269	1.06805	1.10355	1.13852	1.03158	0.74442	0.731256	0.75741
CACNA2D1	0.982086	1.03827	0.97919	1.00381	1.10497	1.03617	0.848515	0.908404	0.87907
CACNB3	1.01515	0.979234	1.0083	0.969732	0.91402	0.933384	1.09854	1.01934	1.32575
CACNG6	0.990658	1.02576	0.985281	0.965012	0.919952	0.969317	1.03958	1.0489	1.20142
CACUL1	1.06599	1.03812	0.886463	0.956041	0.944035	0.973443	1.18775	1.17875	1.01279
CACYBP	1.06946	0.984293	0.970472	0.935162	0.977489	0.954438	0.947444	0.951043	0.904334
CAD	0.99595	0.98686	1.0195	1.1033	1.10098	1.11349	1.25127	1.2288	1.33252
CADM1	0.998087	1.00138	1.00347	1.28803	1.12246	1.33263	0.996901	1.07008	0.951598
CALCOCO1	0.911853	1.01919	1.10517	1.07019	1.267	1.12833	0.921451	0.890487	1.05461
CALCOCO2	0.970719	1.08327	0.945126	0.910835	1.06081	0.889954	0.651909	0.682582	0.374455
CALD1	0.936182	1.0105	1.05616	1.04802	1.08766	1.05384	0.810227	0.808385	0.740379
CALM1	0.959267	1.03305	0.984671	0.947005	1.11813	1.20089	0.907044	1.09372	0.722276
CALR	0.992232	1.02197	0.999917	1.05151	1.06867	1.0641	1.03984	1.08659	0.975608
CALU	0.980497	0.99171	1.02612	1.06743	1.05613	1.07081	0.811885	0.902183	0.677283
CAMK1	1.02551	1.03547	0.935205	1.01858	1.04316	1.00388	0.912219	0.968485	0.966271
CAMK1D	0.977512	1.04124	0.965392	1.09115	1.06022	1.0978	1.564	1.71384	1.51888
CAMK2D	0.966515	0.969288	1.06566	1.06346	1.10799	1.07305	0.928816	0.914945	0.907132
CAMK2G	0.944198	1.0052	1.04505	1.10581	1.11029	1.12485	1.19292	1.12993	1.21126
CAMKK1	1.04234	0.937415	1.05902	1.14473	1.18737	1.16781	1.53295	1.67754	1.59743
CAMKK2	1.02172	1.18064	0.763483	0.949128	0.642719	0.604252	0.937397	0.669242	0.629682
CAMKMT	0.981603	1.12841	0.883553	1.11488	1.02037	1.016	0.874636	0.937042	0.784145
CAMLG	1.00576	0.990184	1.00563	1.08389	1.02455	1.09824	1.24083	1.23599	1.31749
CAMSAP1	1.01895	0.970865	0.97809	1.01337	0.956425	1.0259	1.16783	1.18244	1.25509
CAMSAP2	0.992856	1.00336	1.02707	1.01156	1.07971	1.05846	1.20102	1.17939	1.34541
CAMSAP3	0.895591	1.01768	1.08794	0.880506	0.908117	0.906813	0.810048	0.884968	0.926755
CAND1	0.999508	1.0156	0.987831	1.03924	1.01989	1.04911	1.14065	1.18134	1.12227
CAND2	0.985935	1.1629	0.925559	1.02536	1.21934	1.08215	0.96254	1.02434	1.19427
CANT1	0.995194	1.0249	0.981086	1.02218	1.03294	1.03049	0.858809	0.84358	0.769667
CANX	1.01292	0.992975	1.00403	1.06385	1.08411	1.07036	1.05015	1.11159	0.971889
CAP1	0.975896	0.988295	1.04181	0.964499	1.01379	0.983324	0.913545	0.910505	0.914728
CAP2	0.991784	0.977587	1.0183	1.00074	1.02915	1.01041	0.898407	0.899799	0.864478
CAPG	1.00894	0.973287	1.02849	0.975313	1.00262	0.974819	1.16481	1.1259	1.2163
CAPN1	0.991852	0.985791	1.02108	0.931987	0.930116	0.928934	0.848149	0.857163	0.846676
CAPN15	0.935229	1.02782	1.04582	1.75341	0.748227	1.07733	0.979089	0.756361	0.853574
CAPN2	0.969771	1.04174	0.991371	1.14488	1.14087	1.17668	1.28151	1.29222	1.23903
CAPN5	1.01376	1.04864	0.916237	0.851822	0.943756	0.868321	0.575356	0.590394	0.709303
CAPN7	1.02809	1.01525	0.953493	1.0845	1.06967	1.05393	1.21772	1.27342	1.06027
CAPNS1	0.992969	1.01309	0.998131	1.01947	1.02682	0.993417	1.00609	1.02243	0.895929
CAPRIN1	1.01955	0.978553	0.988246	0.910677	0.90595	0.907178	0.993527	0.969542	1.02084
CAPS	0.961657	0.979017	1.06854	1.14221	1.17059	1.14893	1.52276	1.48166	1.45264
CAPZA1	0.993677	0.995679	1.01281	1.01864	1.03451	1.03216	1.0107	1.01223	0.982376
CAPZA2	1.01271	0.978117	1.00038	0.968196	0.96395	0.956702	0.822606	0.836957	0.78755
CAPZB	0.97703	1.01287	1.00722	0.98603	1.01197	1.02598	0.951974	0.947405	0.900826
CARD10	0.917691	0.981277	1.07763	0.965335	1.00957	0.981571	0.797235	0.756243	0.696227
CARD11	0.996399	0.961116	1.04785	0.954375	0.915418	0.815558	0.813259	0.760257	0.876932
CARD19	1.0048	1.05893	0.933074	1.04367	0.993841	0.988253	0.852797	0.906751	0.804997
CARHSP1	1.00627	1.04119	0.962532	0.847555	0.892214	0.87182	1.00585	0.882774	1.00657
CARM1	0.982818	1.0316	0.989971	0.880326	0.867821	0.923285	0.826283	0.845594	0.84824
CARMIL1	1.01533	1.02105	0.979164	0.988078	0.993633	0.999346	0.749976	0.748942	0.811254
CARS	0.987776	0.995816	1.01907	0.92225	0.940106	0.928873	1.20769	1.19233	1.28144
CARS2	1.07371	0.981543	0.939437	0.939901	0.947941	0.90037	1.01804	0.992302	1.00919
CASC3	1.01398	1.03807	0.942581	0.875486	0.974815	0.936739	0.925153	0.917328	0.984893
CASC4	0.989412	1.02367	0.988838	0.940248	0.903283	0.883934	0.978976	0.99933	0.874906
CASK	1.02037	1.02634	0.961546	0.853677	0.776913	0.848732	0.620993	0.592009	0.566774
CASKIN2	0.95252	1.03222	1.00702	1.02977	0.984023	1.02086	0.653325	0.673037	0.680694
CASP10	1.05637	1.01467	0.922938	0.819731	1.07315	0.763387	0.720456	0.955351	0.823292
CASP14	1.32285	1.09709	0.536062	0.432415	1.05989	0.608853	0.703702	0.438911	0.554235
CASP3	0.987475	1.00666	1.03024	1.16222	1.12547	1.20065	1.37847	1.44153	1.42651
CASP4	1.03213	0.964206	0.985223	0.736112	0.770667	0.705504	0.923576	0.924006	1.01027
CASP6	1.0143	1.00133	0.99481	0.9689	0.968944	0.968336	0.955466	1.00154	0.973093
CASP7	1.03719	0.967043	0.995398	1.08031	1.06897	1.06581	0.705831	0.68995	0.579412
CASP8	1.01344	1.01266	0.955136	0.931361	0.911726	0.933853	1.0985	1.15249	1.06907
CASP9	1.05236	1.09475	0.82801	1.09839	0.814068	0.968981	1.07083	1.10526	0.421754
CAST	0.982415	0.982316	1.02973	1.07395	1.0789	1.10648	0.836648	0.835228	0.784791
CASZ1	0.967663	1.0047	1.0343	1.04039	0.978137	1.05887	1.09546	1.0388	1.17329
CAT	1.00756	1.01118	0.993552	1.15527	1.1571	1.13335	1.22491	1.26124	1.27368
CAV1	0.97374	0.962642	1.02917	1.02723	1.01104	1.0061	0.839046	0.841786	0.785424
CAV2	0.813416	1.07883	1.12816	1.03044	1.04282	1.04429	0.827175	0.780212	0.774241
CBARP	0.921504	0.967713	1.12648	1.03384	0.996168	1.34486	0.932221	1.20435	1.14803
CBFB	0.979553	1.03289	0.989988	1.02074	1.05621	1.04223	1.22306	1.25844	1.21585
CBL	0.979049	1.01121	1.07246	1.06532	1.07778	1.13081	0.937552	0.986394	0.94397
CBLL1	0.996898	1.01743	0.987301	0.976532	0.994908	1.0089	1.06885	1.06238	1.35943
CBR1	1.00288	0.985891	1.01232	0.888745	0.891721	0.881878	1.03089	0.998593	1.0065
CBR3	1.00411	0.99759	0.992331	0.966856	1.0337	0.988717	1.10661	1.10961	1.12935
CBR4	0.997172	0.994726	1.01176	1.02594	0.844889	0.976583	0.924847	0.911269	0.985397
CBSL	1.08492	0.987113	0.93231	0.883883	0.814031	0.84574	1.34458	1.36575	1.36535
CBWD2	0.995563	1.0348	0.969868	0.950277	0.846558	0.920259	0.89646	0.960978	0.857653
CBX1	0.992517	1.0717	0.955879	0.985126	1.00139	1.04395	0.740042	0.771434	0.673262
CBX2	1.02616	1.08854	0.868393	1.08463	1.15899	0.969996	0.872768	0.91226	1.10193
CBX3	1.01449	1.05047	0.916603	0.949627	0.919622	0.958924	1.06776	0.960506	1.03391
CBX5	1.00931	1.05918	0.907818	0.951062	0.923414	0.982112	0.646333	0.649302	0.616099
CC2D1A	0.991865	1.00837	1.00289	0.996793	0.995299	0.966032	0.650037	0.646976	0.578798
CC2D1B	0.993045	0.983606	1.00955	1.05228	1.0712	1.04615	0.790199	0.780642	0.785448
CCAR1	1.04249	0.997378	0.950628	1.02049	0.981943	1.00439	1.12743	1.13268	1.20124
CCAR2	1.02373	1.01043	0.959652	0.97054	0.911698	0.930188	1.00829	1.01094	1.06072
CCDC102A	0.976637	1.03033	1.01152	1.00194	1.03104	1.04125	0.8423	0.847635	0.752889
CCDC115	0.988167	0.977402	1.03796	0.974648	1.09945	0.999258	1.25265	1.27781	1.25809
CCDC117	1.06699	0.952011	0.979276	1.12289	0.969175	1.0548	0.906146	0.93453	0.957075
CCDC124	1.004	1.01996	0.99381	0.968904	0.966076	0.971527	0.905861	0.820028	0.823332
CCDC127	1.00224	0.981863	1.02005	1.086	1.1441	1.10072	1.01601	1.11671	0.999743
CCDC134	0.982749	1.02545	0.982127	1.07217	1.01175	1.03325	1.11035	1.08009	1.13763
CCDC137	0.971389	0.995819	1.0074	0.95288	0.908436	0.962079	0.927786	0.913994	0.968799
CCDC167	0.892933	1.09931	1.01575	0.928372	0.95389	0.914254	0.576346	0.517045	0.456653
CCDC174	1.13286	1.02707	0.822765	0.891509	0.779471	1.00955	1.34853	1.06817	1.0099
CCDC186	1.02725	1.0018	0.975345	1.01812	0.95192	0.990233	0.810365	0.815702	0.73246
CCDC22	0.983073	0.989539	1.02943	0.988698	0.982366	0.983052	0.954323	0.956178	0.974118
CCDC25	0.932582	1.02882	1.05522	0.983666	1.08653	0.993272	1.09544	1.03777	0.964853
CCDC43	0.967712	1.00455	0.99266	0.984135	1.0579	0.988631	1.00394	1.05834	1.07298
CCDC47	1.01824	0.996461	0.990585	0.957771	0.962581	0.964216	0.877543	0.908395	0.905566
CCDC50	0.997693	1.01172	0.98441	0.982078	1.0455	1.00275	0.762222	0.642328	0.73548
CCDC51	1.13996	0.944232	0.986884	0.983728	0.837268	0.916611	0.948827	1.00986	0.854135
CCDC58	1.00647	0.967811	1.03035	0.980114	0.986253	1.02904	0.948508	0.954831	0.85692
CCDC59	1.07411	0.933031	0.991916	0.938122	0.920677	0.881328	1.18847	1.06918	1.34418
CCDC6	0.983797	1.01196	1.02684	0.978623	1.00513	0.970421	0.794192	0.849509	0.768294
CCDC8	1.01673	1.0085	0.97006	0.969119	1.02038	1.02764	1.11086	1.09979	1.11994
CCDC80	0.98846	0.958587	1.06931	1.31322	1.45672	1.40775	0.792854	0.861654	0.793394
CCDC85B	1.03654	0.87584	1.09687	0.908503	0.978637	0.900573	1.00471	0.994043	0.961765
CCDC85C	0.9857	1.00165	1.01685	0.901024	0.951398	0.880681	0.690586	0.674008	0.632865
CCDC86	1.04862	0.964805	0.96954	0.879561	0.893011	0.825102	0.982335	0.95486	1.12097
CCDC88A	1.02015	0.982452	0.993661	1.19845	1.09622	1.09816	0.913207	0.962491	0.735402
CCDC9	1.03829	0.962338	0.985912	0.939419	1.0122	0.96225	1.07214	1.02778	1.10512
CCDC90B	1.06189	0.954292	0.982556	0.930794	1.05965	0.999427	0.911827	0.95671	0.860841
CCDC91	0.948641	1.03703	1.01087	1.08826	1.05725	1.13872	1.0326	1.09767	0.997479
CCDC92	0.958277	1.04201	1.06261	0.966111	1.00747	0.998512	0.70832	0.713484	0.702043
CCDC93	0.988419	0.991135	1.01802	0.968596	0.971074	0.993174	0.915309	0.911699	0.915417
CCDC94	1.0156	1.04934	0.913647	0.931883	0.785539	0.914562	0.648567	0.633765	0.484899
CCDC97	1.07424	0.997832	0.921064	0.959181	1.04659	0.977985	0.732	0.738152	0.443648
CCK	1.22913	1.04287	0.69647	0.567593	0.522924	0.470944	1.04715	1.00837	0.352252
CCL20	1.11761	0.928317	0.94778	0.656068	0.734923	0.638545	1.75875	1.6689	1.70136
CCM2	0.937591	1.01467	1.00577	1.02301	0.997735	0.955757	0.834122	0.826907	0.825998
CCND1	1.01686	0.942762	1.05521	1.07803	1.09492	1.08972	0.721112	0.728693	0.734682
CCND2	0.914866	0.97019	1.13177	1.03806	1.02701	1.02446	0.567457	0.584442	0.68391
CCND3	0.969218	1.03736	0.996913	1.00281	1.13353	1.18738	0.873242	0.862623	0.762565
CCNDBP1	0.960022	0.974416	1.06945	0.93815	1.00293	0.985748	0.749368	0.801143	0.786563
CCNE1	1.06043	0.994216	0.940656	0.983751	0.936328	0.945547	1.22516	1.06729	0.966908
CCNE2	1.09463	0.967955	0.930562	0.906245	0.898753	0.790074	1.25396	1.27996	1.21557
CCNH	1.05255	1.0132	0.920656	0.954346	1.03901	1.05222	1.0447	1.08593	1.00342
CCNK	1.04336	0.997555	0.935034	0.974678	0.949004	0.924055	0.994082	1.0285	1.07254
CCNL2	1.03174	0.990557	0.977153	1.00967	1.03417	1.02019	0.782784	0.823578	0.921592
CCNT1	0.803591	1.18594	1.02244	0.888269	0.923533	0.879892	1.04293	0.967036	0.973893
CCNT2	1.43648	0.664002	0.849878	1.01514	0.739926	0.692373	0.888789	1.38531	1.22169
CCNY	0.948589	1.01717	1.02307	0.866436	0.946929	0.946234	1.02466	1.03917	0.864216
CCP110	1.03196	0.956237	1.01434	0.967143	1.18563	1.14229	1.06802	1.01894	1.13428
CCPG1	0.995491	1.08974	0.910001	0.961473	1.07964	0.979069	0.950992	1.09152	0.962986
CCS	1.02191	1.01828	0.994664	0.9802	1.00981	0.962204	0.909078	0.918501	0.801881
CCT2	1.02351	0.97847	1.00335	0.960062	0.959622	0.961802	0.998391	0.992859	0.928772
CCT3	1.01491	0.985124	1.0054	0.964025	0.963648	0.964787	1.00426	0.991735	0.954627
CCT4	1.00554	0.993008	1.00383	0.970618	1.00459	0.978983	0.996503	0.984218	1.00143
CCT5	1.00996	0.996631	0.987736	0.964553	0.991222	0.99014	0.984577	0.993369	0.947319
CCT6A	1.01632	0.975634	1.00026	0.959025	0.976595	0.955613	0.994882	0.98232	0.961234
CCT7	0.989646	0.989094	1.0163	0.98439	0.993815	0.997452	0.992282	1.00111	0.959704
CCT8	1.01029	0.985532	1.00637	0.951915	0.978559	0.964989	1.02077	1.03465	1.03506
CCZ1B	1.00793	0.995592	0.997099	0.946175	0.959071	0.942732	0.863172	0.821061	0.889929
CD109	1.02389	1.02801	0.960194	1.09472	1.05995	1.10482	1.14109	1.14445	1.1281
CD151	0.975274	0.994261	1.0365	0.935009	0.89693	0.945834	0.478206	0.505623	0.467671
CD274	0.954356	1.0403	1.01055	0.911205	0.952407	0.996386	1.08665	1.12925	1.05841
CD276	1.00849	1.01274	0.970076	0.923832	0.926794	0.901486	0.662819	0.618071	0.536863
CD2AP	1.00288	0.988265	1.01485	1.05679	1.03805	1.04387	0.89226	0.899746	0.865105
CD2BP2	1.0172	1.04952	0.924596	1.04893	1.03175	1.03474	0.832229	0.877736	0.772763
CD320	0.993916	1.03068	0.976221	1.19966	1.23823	1.22089	1.30984	1.30481	1.18401
CD3EAP	1.04364	0.993133	0.970421	0.886277	0.914956	0.868782	0.754664	0.712314	0.679094
CD40	1.085	1.01339	0.891796	0.747979	0.688372	0.774769	0.853828	0.832934	0.670665
CD44	1.04437	0.978384	0.97213	0.947903	0.93742	0.914939	0.902604	0.906363	0.809164
CD46	1.05847	0.943242	0.982045	0.969613	0.931312	1.04299	1.04399	1.06415	1.00084
CD47	1.02053	0.967739	1.02363	0.884891	0.912277	0.891945	1.09472	1.05152	1.11928
CD55	1.05015	0.959526	0.997721	1.00738	1.02573	0.963369	1.00014	1.0005	0.934783
CD58	1.05482	0.998532	0.942305	0.902834	0.832125	0.924627	0.713249	0.630333	0.567719
CD59	1.01081	0.982131	1.01164	0.858295	0.921075	0.850613	0.752142	0.733888	0.649111
CD63	1.01773	0.96752	1.02519	1.03337	1.0954	1.05194	1.22622	1.26926	1.36899
CD70	0.862344	1.12785	1.01926	1.07284	0.95997	0.913018	1.36217	1.16325	1.18138
CD74	1.01288	0.982779	1.007	1.0007	1.02245	1.14407	0.810422	0.66113	0.561086
CD81	0.964319	0.982062	1.04723	1.02738	1.13312	1.03466	0.571356	0.530335	0.528336
CD82	1.03093	0.923199	0.996909	0.906524	0.946464	1.08004	1.05596	1.10031	0.983149
CD9	1.05468	0.97181	0.97247	0.813955	0.848344	0.86294	0.993087	1.05319	1.01068
CD97	1.02288	0.964971	1.00363	0.956102	0.939816	0.968211	1.14454	1.16909	1.04174
CD99	0.949983	1.08663	1.0183	1.06625	0.929316	0.986062	0.897936	0.948957	0.762687
CD99L2	1.07324	0.956262	0.959426	1.09266	0.973696	1.09107	0.434468	0.455513	0.31904
CDA	0.927103	1.02244	1.05977	1.3736	1.18618	1.30514	1.37787	1.1359	1.08486
CDAN1	1.01256	0.956074	1.0365	0.94246	1.05389	1.01919	0.642783	0.66077	0.621359
CDC123	0.940196	1.04281	1.02178	1.10543	1.11684	1.07238	1.03429	1.00779	1.10848
CDC16	1.02679	0.985206	0.987153	1.02304	0.99707	0.972923	0.907085	0.904755	0.815634
CDC23	0.99916	1.01033	1.00147	0.99807	1.00433	1.01313	0.804996	0.839995	0.802641
CDC27	1.01398	0.97139	1.01965	1.05829	1.00489	0.982645	0.799455	0.774621	0.792945
CDC34	0.987599	0.971197	1.04739	1.0172	0.985032	0.977679	1.06014	1.14064	1.02883
CDC37	0.994116	0.990507	1.02002	0.94256	0.963013	0.972827	0.94483	0.964546	0.954233
CDC37L1	0.957034	1.02795	1.0426	1.05339	1.10057	1.06778	1.32188	1.23644	1.25917
CDC40	1.09958	1.07872	0.804119	0.979325	0.880166	0.970147	1.03492	1.00335	1.17527
CDC42	0.992867	0.955148	1.0773	0.9722	0.971989	0.964174	0.898182	0.880085	0.912654
CDC42BPA	0.99364	1.00301	1.0157	1.02269	0.976825	1.01333	1.03625	1.05731	1.05674
CDC42BPB	1.00088	1.00332	1.00073	0.971149	0.933909	0.952101	0.779898	0.757667	0.746734
CDC42EP1	1.02648	0.991332	1.01218	0.879354	0.822788	0.86981	0.574419	0.57255	0.48498
CDC42EP2	1.02067	1.02465	0.952496	0.775799	0.870786	0.81669	0.933398	0.871969	0.807408
CDC42EP4	0.990435	1.11957	0.834257	1.12252	1.15307	1.2473	1.30996	1.3016	1.2812
CDC5L	1.05699	0.974481	0.962704	0.961765	0.947677	0.928361	1.0665	1.04482	1.02129
CDC73	1.0309	1.00067	0.961112	0.972809	0.94101	0.969055	0.948115	0.974001	0.980385
CDCP1	1.02565	0.973503	1.00909	1.02184	1.01425	1.02824	0.735439	0.713949	0.656292
CDH13	0.9974	1.00931	0.999574	1.12729	1.04221	1.0598	0.988664	0.926107	0.813898
CDH2	1.00473	0.961215	1.03707	0.885389	0.931724	0.90243	0.62438	0.63369	0.548126
CDH6	0.999691	1.03106	0.96367	0.859549	0.813275	0.854074	0.22822	0.215706	0.155468
CDIPT	0.91946	1.03151	1.0634	1.13668	1.14355	1.19106	1.13658	1.20635	1.23383
CDK11B	1.03989	1.01355	0.942318	0.968297	1.01443	0.979003	1.13115	1.14134	1.1241
CDK12	1.00016	1.03312	0.980565	1.00723	0.96706	0.989897	1.15519	1.11405	1.17432
CDK13	1.08217	1.02806	0.86484	1.09523	0.835842	0.895221	1.17324	1.14647	1.10335
CDK17	0.952973	1.06679	0.983206	1.131	1.0465	0.99986	0.875648	0.858277	0.789216
CDK18	0.949013	1.03452	1.02256	1.1223	1.17301	1.271	1.15514	1.28395	1.08086
CDK2	1.01758	0.975236	1.00872	1.14219	1.15213	1.11077	0.857014	0.867778	0.88307
CDK2AP1	1.0254	1.05413	0.914976	1.09034	0.987422	0.991055	1.01447	1.03093	1.11566
CDK4	0.984665	0.993332	1.04352	1.06394	1.09573	1.06709	0.937739	0.947606	0.963814
CDK5	0.989016	1.00149	1.02382	0.915517	0.98966	0.944625	1.07886	1.11409	1.19886
CDK5RAP1	0.960252	0.942297	1.11078	0.98881	1.27827	1.18736	1.16489	1.05045	1.21732
CDK5RAP2	0.993382	0.965552	1.04788	1.13673	1.0517	1.24623	0.874235	1.07604	0.977256
CDK5RAP3	1.00117	1.01776	1.00802	0.982085	1.0135	0.995666	1.03527	1.04276	1.03027
CDK6	0.996683	0.939272	1.08507	0.975925	1.07239	1.01295	0.382329	0.361856	0.297798
CDK7	1.0487	0.997999	0.947241	0.984029	1.0514	0.959114	1.01009	1.14757	1.15488
CDK9	0.988686	1.04462	0.968593	1.00526	1.04699	0.990827	1.33098	1.27415	1.3227
CDKAL1	0.991137	1.00434	0.95512	0.927565	0.897241	1.0083	0.929641	0.797759	0.709229
CDKN1A	1.02319	1.00163	0.980181	1.20322	1.36254	1.20521	1.30735	1.33911	1.4947
CDKN1B	1.0076	1.07112	0.916602	1.04924	0.990532	1.30261	1.86163	1.50441	2.50933
CDKN1C	0.923373	0.933785	1.16185	0.99393	1.00302	1.38465	3.0432	3.07159	3.15883
CDKN2A	1.07549	1.05554	0.856694	1.40859	0.977568	1.08089	0.517599	0.509899	0.548162
CDKN2A	0.977608	0.977448	1.04213	0.992941	1.01577	1.02927	0.767361	0.744479	0.658556
CDKN2AIP	0.983383	1.00119	1.02017	0.996056	0.976265	0.982807	1.19471	1.11673	1.18917
CDKN2AIPNL	0.981945	1.08779	0.927483	1.02226	0.938844	0.981508	0.92258	0.958504	1.16604
CDR2	0.976506	1.06311	0.95996	1.01759	1.10044	0.988457	0.810171	0.851857	0.769559
CDR2L	0.990051	1.0008	1.0222	0.979887	0.989748	0.940537	0.632639	0.64536	0.600934
CDS2	0.987779	1.02359	0.989822	1.08195	1.10555	1.15158	1.26778	1.32454	1.41241
CDV3	1.00091	0.986152	1.01662	1.02614	1.13212	1.08005	0.879462	0.790895	0.948509
CDYL	0.968569	1.04214	1.00912	1.03449	0.993529	1.01453	1.33059	1.39094	1.43008
CEBPB	0.978335	1.0704	0.950537	0.967722	1.08651	1.17331	2.11382	2.02784	2.29995
CEBPG	0.986079	1.02436	0.992	0.915058	0.901898	0.917309	1.30216	1.25324	1.26531
CEBPZ	1.03332	1.03376	0.93703	0.99803	0.912635	0.98736	1.02143	1.02246	0.988194
CEBPZOS	0.966253	0.998723	1.04242	1.04326	1.09185	1.03865	1.26803	1.38605	1.44491
CECR5	1.04766	1.03313	0.913279	1.0389	0.944719	0.994114	0.973198	0.95357	0.88574
CELF1	1.00148	1.01287	0.990368	0.919655	0.936959	0.965064	0.844847	0.76204	0.80949
CELF2	0.949756	1.01105	1.05313	1.28035	1.18575	1.27485	2.09701	2.00415	2.4378
CENPB	1.03733	1.08578	0.86693	0.922201	0.93058	1.04573	1.16012	1.23286	1.27885
CENPH	1.03444	1.06136	0.896847	1.33311	1.19172	0.80334	1.25188	1.38205	1.32797
CENPM	1.16975	0.93639	0.879904	1.07929	1.20314	0.974104	1.07217	1.13079	1.2161
CENPV	0.907059	1.04937	1.04173	1.20535	1.12003	1.19268	1.3923	1.3287	1.6682
CEP131	0.980957	1.00597	1.01536	0.841534	0.82977	0.870481	1.11735	1.10885	1.52797
CEP135	1.19616	0.823009	0.973688	0.80695	0.839485	1.08511	1.05405	1.2138	1.14304
CEP170	0.989225	0.968378	1.01911	1.07937	1.06623	1.06946	1.11413	1.08445	1.12363
CEP170B	0.985627	0.989634	1.00722	1.02085	1.05938	1.018	0.825913	0.820518	0.827444
CEP170P1	0.931668	0.832575	1.26287	1.02203	1.09775	1.07157	1.02215	0.94458	0.916837
CEP250	0.941455	1.03431	1.03046	1.19791	1.23534	1.24282	1.42158	1.41289	1.54872
CEP290	0.99539	0.971252	1.03939	1.10554	1.0358	1.03971	1.06348	1.13671	1.12709
CEP41	0.967312	1.02302	0.976848	0.986141	0.925559	0.965056	0.885356	0.852734	0.935977
CEP44	1.03212	1.02904	0.934728	1.07961	1.13086	1.38813	0.905988	1.06207	0.897527
CEP85	1.07381	0.941939	0.982529	1.12486	1.15918	1.02651	0.776311	0.694326	0.604443
CEP97	0.957902	1.03299	1.01377	1.20553	1.1673	1.22447	1.10668	1.2017	1.22007
CEPT1	1.00437	1.01523	0.981237	1.03754	1.03982	1.03263	0.917278	1.03436	0.901481
CERCAM	1.00596	0.960834	1.03862	0.950271	1.0057	0.943964	1.19551	1.13311	1.20188
CERS2	0.986529	1.01487	0.999741	1.05826	1.10974	1.03906	0.828033	0.820036	0.817676
CERS6	1.01607	0.969735	1.01762	1.11888	1.15791	1.14144	1.34194	1.45249	1.47709
CES2	0.980174	1.02205	0.996607	1.10043	1.16262	1.14606	1.49834	1.59355	1.52492
CETN2	0.977947	1.0257	0.977173	1.00308	1.00243	1.03313	0.613793	0.635056	0.527879
CETN3	0.807103	1.11482	1.08212	0.865634	0.85825	0.798564	0.819758	0.867357	0.750468
CFAP20	1.00857	0.997997	1.00034	0.983635	0.969156	0.953994	1.2848	1.32273	1.42936
CFAP57	0.773522	1.28436	0.9445	0.905668	0.890719	0.921803	1.04481	0.835409	1.05396
CFAP97	1.00861	1.03237	0.957737	1.0003	0.899457	0.94381	1.39227	1.29816	1.92983
CFB	1.19704	0.916272	0.870937	0.636791	0.842937	0.772949	6.66771	5.07572	6.91562
CFDP1	1.06629	1.03594	0.887436	0.98466	0.963749	1.03444	1.00358	1.07013	0.900732
CFL1	0.949309	1.02289	1.04992	0.961826	0.975482	0.954552	0.584158	0.589255	0.571431
CFL2	0.977796	0.954228	1.06266	0.98714	1.08544	0.980626	0.667494	0.626524	0.66061
CFLAR	0.945882	1.04529	1.01397	1.01643	1.02181	1.07708	0.731029	0.642102	0.678111
CGGBP1	0.930947	1.07659	0.964855	0.95507	0.912949	0.869904	0.96087	0.957324	0.899515
CGN	1.07349	0.99506	0.921943	0.953667	1.03059	0.957532	0.688031	0.633624	0.740707
CGNL1	0.819326	1.19719	0.992344	1.5769	1.34542	1.13435	0.974168	0.916147	1.62226
CGREF1	0.868083	1.01488	1.0171	1.09043	1.09896	1.26571	0.662353	0.671537	0.539466
CHAMP1	1.02884	1.02522	0.946804	1.0386	1.01599	0.982982	1.03791	1.04966	1.05009
CHCHD1	0.929973	1.07605	0.999163	1.01433	1.06896	0.84524	1.10486	0.796907	0.802206
CHCHD2	1.02637	0.990006	1.02503	0.94802	1.03777	0.925172	0.915297	0.836443	1.39335
CHCHD3	1.00002	0.988216	1.00947	1.01637	1.02684	0.998378	0.967702	1.0052	0.986925
CHCHD5	1.03707	0.926644	1.03686	0.919194	1.00529	1.22217	1.05532	0.998296	1.0396
CHCHD6	1.00439	1.05539	0.98466	1.0849	1.11762	1.09053	1.03388	1.02502	1.07484
CHD1	1.02782	1.0015	0.956296	1.30848	1.16257	1.13085	1.33827	1.3746	1.37741
CHD1L	1.03061	0.996363	0.972101	1.06752	1.0724	1.02898	1.0611	1.01366	0.929958
CHD2	0.997976	1.03281	0.991681	1.07358	1.03706	1.03604	1.17561	1.09037	1.15495
CHD3	1.07871	1.09505	0.802979	1.52207	1.42616	1.54282	1.44654	1.38753	1.42071
CHD4	0.9995	1.04484	0.958611	1.0385	0.969144	1.00419	1.11095	1.05782	1.09633
CHD6	1.00301	1.02791	0.916221	1.23042	1.11157	1.07549	1.01594	0.972981	1.1071
CHD8	1.08045	1.03222	0.961556	1.08899	1.17263	1.09907	1.08429	0.860341	1.00102
CHDH	0.96849	1.01499	1.01986	0.911815	0.993975	0.907647	0.75366	0.682031	0.874028
CHEK2	0.885182	1.05576	1.07204	0.831107	1.02723	0.863993	0.800704	0.901399	0.874034
CHERP	1.01592	1.02	0.958221	1.01938	0.986463	1.06896	0.904786	0.94666	0.802695
CHID1	1.00149	0.999452	0.993955	1.02498	1.04021	1.02324	0.977778	1.0054	1.00656
CHKB	0.882231	0.857813	1.23842	0.767575	1.08787	0.672372	1.28978	0.827867	0.730936
CHM	1.0028	1.01091	1.00155	1.0334	1.04567	1.07831	0.957018	0.953776	0.974566
CHML	0.984451	0.999031	1.02147	1.0951	1.13126	1.1621	0.933952	0.997662	1.06128
CHMP1A	0.945707	1.03511	1.03754	1.02777	1.04396	1.04252	0.712256	0.709585	0.691989
CHMP1B	0.926722	1.01528	1.0337	1.02228	1.01082	1.01984	0.5864	0.56958	0.476299
CHMP2A	0.986476	1.02052	0.9804	1.01898	1.01645	1.02548	1.34652	1.33934	1.42246
CHMP2B	0.973061	1.00559	1.02285	0.982973	1.02524	1.00581	0.960319	0.925452	0.944562
CHMP3	0.965033	0.999366	1.0331	1.03639	1.07347	1.0318	0.881067	0.841693	0.848805
CHMP4A	0.98497	1.00107	1.01046	0.970979	1.05984	1.02061	1.09604	1.10271	1.04666
CHMP4B	0.971736	0.983445	1.03382	1.09552	1.1114	1.13763	1.11056	1.0851	1.04014
CHMP4C	1.00421	0.968548	1.03147	0.996539	0.902522	0.952916	0.696759	0.724788	0.623674
CHMP5	1.00136	0.99222	0.966718	0.988273	1.0309	0.980739	1.06756	1.03037	0.977966
CHMP6	0.980289	1.01832	0.997502	0.984762	0.966967	0.943335	0.943062	0.88237	0.891608
CHMP7	0.994189	0.992209	1.00809	0.918215	0.962907	0.970457	1.00948	0.959818	0.984923
CHORDC1	1.03751	0.968079	1.0058	0.819438	0.817467	0.823461	0.717986	0.704083	0.751364
CHP1	0.997691	0.982843	1.01538	1.01368	1.03229	0.985869	0.885304	0.917355	0.832365
CHPF	1.11681	0.935739	0.94059	0.994589	1.07805	0.957051	0.908168	0.648419	0.697922
CHPF2	0.982807	1.01227	0.993853	1.00109	0.984612	1.00502	0.965718	0.886558	0.92352
CHRAC1	0.974722	1.0553	0.968251	0.995792	0.99631	0.954745	0.975532	0.9474	0.966002
CHST14	1.02624	0.977653	0.981807	1.03234	0.983101	1.02181	0.604741	0.603953	0.448732
CHST7	1.27134	0.435135	1.31168	1.37724	0.990133	1.37683	0.556773	0.633268	0.945298
CHSY1	0.777224	1.36227	0.859931	0.759024	0.661359	2.45994	0.770128	1.04212	0.860053
CHTF18	1.04481	1.06744	0.878322	0.907991	0.952217	0.854878	1.07367	1.12056	1.12505
CHTOP	0.994674	0.984486	1.0079	1.04284	1.02197	0.998139	1.28694	1.24033	1.7295
CHUK	1.01281	1.01297	0.963148	1.06532	1.06645	1.02722	0.722466	0.691605	0.668858
CHURC1	0.923473	0.994506	1.09549	0.922026	1.12916	1.10149	0.653677	0.653706	0.615667
CIAO1	0.997371	0.980809	0.980329	0.964022	0.93573	0.985221	1.07158	1.05298	0.747539
CIAPIN1	0.984399	1.01443	1.00379	1.01515	0.986549	0.996472	1.04048	1.06692	1.05351
CIC	0.979511	1.08254	0.938451	0.941661	0.922011	0.901195	0.761177	0.771321	0.677693
CIR1	0.965262	1.04243	0.956255	1.01967	0.926	0.952329	1.06695	0.959858	1.07531
CIRBP	1.00494	0.981671	1.02126	0.921547	0.902341	0.935253	1.16527	1.15425	1.50554
CISD1	1.01831	0.999253	0.98288	0.95309	0.971203	0.947116	1.08011	1.04306	1.08879
CISD2	0.981482	1.01839	1.02695	1.11884	1.17777	1.14951	1.27414	1.26042	1.26422
CKAP2	1.1013	0.878432	1.02068	1.27232	1.44583	0.976439	1.2382	1.05623	1.2322
CKAP4	0.987151	0.976702	1.04556	1.14924	1.16933	1.13776	0.511	0.524516	0.43799
CKAP5	0.983359	0.993788	1.01631	0.978807	0.973605	0.983073	0.971084	0.962707	0.992899
CKB	1.09338	0.974701	0.919648	0.939401	0.90321	0.827713	1.05188	1.01549	0.967279
CKLF	1.07327	0.958746	0.964809	0.921096	0.957989	0.876737	0.799824	0.821155	0.646297
CKMT1A	1.18789	0.926089	0.869501	0.677403	0.717478	0.567903	0.68067	0.590554	0.600104
CLASP1	0.98465	1.01404	0.994465	1.02492	1.01273	1.02233	0.729509	0.706609	0.714006
CLASP2	1.00286	0.996208	1.00583	0.986085	1.04967	1.03758	0.973664	0.930309	1.0021
CLASRP	0.917134	1.09675	0.99112	0.900469	0.951658	0.922219	0.928603	0.911046	0.905644
CLCA2	0.960446	1.15646	0.876912	1.52185	1.66565	1.37422	1.86577	2.15076	1.75436
CLCC1	1.00545	0.979617	1.01668	1.01459	1.10445	1.07526	1.02856	1.01479	1.07333
CLCN3	0.957697	1.02173	1.01809	1.11241	1.1073	1.10253	0.957153	0.94316	0.901518
CLCN7	0.925256	1.05619	1.02586	0.997924	0.963236	0.921988	0.873982	0.867447	0.918327
CLDN1	1.00375	0.973912	1.00383	0.901714	0.866591	0.870717	0.741039	0.691425	0.682589
CLDN4	1.0072	1.0839	0.903115	0.712496	0.752225	0.7611	0.727229	0.772349	0.786377
CLEC16A	0.996241	1.01578	0.993435	0.99208	0.978878	1.02579	0.82198	0.870917	0.853409
CLEC4E	1.03778	0.854604	1.11863	1.17451	1.47521	1.18339	1.06296	1.12299	1.27315
CLGN	1.09071	0.942878	0.962289	0.947236	0.991937	0.964327	1.51277	1.52152	1.39664
CLIC1	0.991236	1.02196	0.998325	0.955157	0.953706	0.94366	0.955347	0.986556	0.94123
CLIC3	0.977127	0.955138	1.07743	0.970251	1.07284	0.933479	0.70005	0.70418	0.621693
CLIC4	0.955683	0.996085	1.02918	0.947078	0.955529	0.99139	0.912547	0.935335	0.904429
CLINT1	1.01842	0.976166	1.00404	0.939002	0.932669	0.943266	0.922001	0.892704	0.950085
CLIP1	0.984388	0.987429	1.00348	0.950949	0.980289	0.968998	1.11184	1.13333	1.15328
CLIP2	0.97949	0.999424	1.02014	1.03214	1.06234	1.05428	1.28358	1.23679	1.24026
CLK3	0.974559	1.03815	0.989757	0.981141	0.966364	1.01044	0.978762	1.04518	1.04384
CLMN	0.980349	1.05506	0.964998	1.24693	1.22565	1.32997	1.58271	1.64651	1.60038
CLN3	1.00286	0.870122	1.14126	0.924675	1.17231	0.987644	1.00473	0.835284	1.28567
CLN5	0.98809	1.04278	0.969617	1.15475	1.16629	1.08042	0.851804	0.882496	0.83126
CLN6	1.11369	0.950502	0.928019	0.935911	0.929723	0.932591	1.16295	1.23642	0.944508
CLNS1A	1.06006	1.00162	0.956421	0.903331	0.95568	0.964514	0.846589	0.931756	0.934149
CLPB	1.01132	1.00263	1.01025	0.851071	0.825013	0.816427	0.901197	0.851905	0.89163
CLPP	0.978212	0.986775	1.03292	0.955263	1.01069	0.984765	0.901415	0.909375	0.877063
CLPTM1	1.00605	0.980647	1.00725	0.956706	0.929733	0.947681	1.09504	1.10285	1.18563
CLPTM1L	0.998176	1.01196	0.991905	1.07993	1.09076	1.13501	1.22347	1.29923	1.28652
CLPX	1.0158	0.991232	1.01651	0.969622	0.94446	0.988505	1.00921	0.978228	0.999327
CLSTN1	1.03024	1.0608	0.902215	0.918698	0.87034	0.904706	0.752272	0.816285	0.801864
CLSTN2	0.93309	1.02199	1.05461	1.09758	1.073	1.17094	0.577885	0.624794	0.441424
CLTA	0.972866	1.02376	1.00062	1.06082	1.14135	1.10297	0.975003	1.00645	0.942965
CLTB	0.969993	1.0202	1.01998	1.01734	1.04537	1.03891	0.926498	0.959889	0.881635
CLTC	0.987876	0.992945	1.0154	1.0518	1.04896	1.07084	1.07307	1.08084	1.07017
CLTCL1	1.07269	0.910185	1.01844	1.1608	1.01597	1.16518	0.968195	1.05001	0.872004
CLU	0.935291	1.0201	1.05134	0.978382	0.982786	1.00668	1.38764	1.4075	1.19936
CLUAP1	0.981288	1.02319	0.998697	1.10289	0.943146	1.18369	1.01059	0.96507	1.09962
CLUH	1.0196	0.993116	0.985308	0.96721	0.984704	0.977912	1.00662	0.961654	1.01635
CLYBL	0.971746	1.03604	0.97076	1.05478	1.19546	1.13263	1.0254	1.04386	1.1333
CMAS	0.990994	0.98251	1.00695	0.96205	0.999609	0.951079	0.958741	0.972535	0.995444
CMBL	0.955475	1.02959	1.01287	1.19842	1.19532	1.27351	1.53207	1.5923	1.47741
CMC1	0.897218	1.10464	1.00507	0.926368	1.02426	0.959293	0.980749	0.84613	0.993604
CMC2	0.88531	1.04971	1.07849	1.15088	1.05663	1.13059	1.14013	1.18829	1.19613
CMIP	0.948406	1.01128	1.0472	0.855184	0.811445	1.00724	1.06362	0.942062	0.632108
CMPK1	0.987833	0.996055	1.01498	1.00671	1.03139	1.01417	1.05869	1.02502	1.04581
CMPK2	0.994567	0.899695	1.11642	1.18846	1.2772	1.13644	1.47743	1.43449	1.6793
CMSS1	1.05435	0.98608	0.95627	0.909172	0.874227	0.851515	0.943429	0.983806	1.06021
CMTM3	1.00674	0.96396	1.03448	0.853356	0.876408	0.893529	0.738076	0.662504	0.611844
CMTM4	1.06786	1.0688	0.962169	1.11163	1.01938	0.974181	0.792299	0.748766	0.759599
CMTR1	0.982229	1.06738	0.960432	0.968633	0.886642	0.954489	0.730737	0.777429	0.779086
CNBP	0.992073	1.00877	0.973723	0.943287	0.923114	0.906755	1.02222	0.897471	1.20295
CNDP2	0.999885	0.965233	1.02289	0.970981	0.983396	0.983374	0.77559	0.766367	0.780663
CNIH4	0.995801	0.95697	1.0545	1.09226	1.00693	1.11645	1.27279	1.26936	1.17461
CNKSR1	1.02667	0.952226	1.02472	1.01681	0.999658	1.03188	0.793871	0.773896	0.764272
CNN1	0.904466	1.00139	1.1237	1.01674	1.02473	1.01813	0.911871	0.886705	0.859597
CNN2	0.941959	1.00383	1.05805	1.11598	1.08971	1.1186	1.00567	1.0059	0.894178
CNN3	0.934932	0.998275	1.07947	1.03514	1.09744	1.0778	0.885256	0.90197	0.886529
CNNM3	1.04702	0.997373	0.952406	0.827288	0.953036	0.885698	0.876727	0.991466	0.902806
CNNM4	0.996713	1.08061	0.918579	1.00029	1.3188	0.995216	0.508137	0.61422	0.585323
CNOT1	1.01003	1.02255	0.969002	1.03531	1.00839	1.04103	1.02267	0.99441	1.02876
CNOT10	1.00598	1.03461	0.963005	1.06317	1.03103	1.05082	1.04168	1.02676	1.03867
CNOT11	0.99617	1.04642	0.963347	1.11229	0.994002	0.98911	1.02975	0.986091	1.12622
CNOT2	0.993746	1.02867	0.975781	1.0223	1.00659	1.02865	0.947235	0.922914	1.02131
CNOT3	1.00312	1.01235	0.973306	1.02047	1.01088	1.03199	1.03667	1.02038	1.05731
CNOT4	0.988662	1.00454	0.971203	0.950012	1.01305	0.962787	0.861939	0.850908	0.933026
CNOT6L	1.04181	0.946851	1.01343	1.17134	1.15177	1.06033	1.23665	1.2646	1.15206
CNOT7	1.04853	0.968033	0.980366	0.968672	1.01366	0.962489	1.06823	1.0343	1.03663
CNOT8	1.04282	1.00657	0.94693	1.07084	0.994075	1.07187	0.7885	0.782024	0.747995
CNP	1.02142	0.962386	1.00859	0.974098	0.985202	0.962601	0.804596	0.811178	0.806108
CNPY2	0.944936	1.03408	1.02085	1.05631	1.11347	1.12602	1.20708	1.17478	1.15291
CNPY3	0.943767	1.00214	1.05002	1.04606	1.14639	1.12673	1.19057	1.1987	1.15131
CNPY4	0.989729	1.0075	1.00625	1.16336	1.20202	1.27898	1.43317	1.67172	1.41743
CNTNAP1	0.97754	0.986294	1.05485	1.19752	1.22327	1.22161	2.07477	2.06303	2.53232
CNTNAP3B	0.992971	1.01691	0.992319	1.12893	1.10251	1.11181	1.08014	1.09448	1.21121
COA3	0.914266	1.03174	1.06399	0.983651	0.999793	0.965105	1.0331	0.99834	1.07841
COA6	0.914753	1.00317	1.067	1.04627	1.07003	1.07051	1.04549	0.939143	1.2324
COA7	0.976395	1.02104	1.00579	1.23478	1.20608	1.22415	1.01749	1.08711	1.00232
COASY	0.990006	0.993413	1.00752	1.01472	0.988931	1.03412	1.04461	1.04021	1.00112
COBLL1	0.999015	0.972261	1.01704	1.05803	0.989847	1.02017	0.591854	0.596022	0.604543
COG1	1.00839	0.980094	1.00322	1.0047	0.984338	1.05523	1.00601	1.00149	1.03816
COG2	1.02526	1.03646	0.963842	1.03964	1.03391	1.01555	0.966401	0.985852	0.911516
COG3	0.991012	0.991252	1.00886	1.01656	1.01443	1.04437	0.992081	0.973209	0.97998
COG4	1.01182	0.998841	0.977336	0.974947	0.978049	0.97242	1.00313	0.978612	0.92505
COG5	1.01142	1.04308	0.976413	0.997551	1.00619	1.0161	1.06365	1.0647	1.04225
COG6	0.991373	1.00607	0.978313	1.02628	1.01971	1.02434	1.0079	1.06868	1.08971
COG7	0.990357	1.00455	1.01043	1.03402	1.03899	1.03307	1.11223	1.16005	1.14612
COG8	1.01355	0.997691	0.989972	1.05509	0.922597	0.919714	1.06404	0.994082	0.842076
COIL	0.982621	0.997683	1.03059	1.03328	1.05881	1.06992	1.25305	1.21751	1.2669
COL11A1	1.0294	0.993935	0.991008	1.32187	1.37911	1.31818	0.946228	0.984657	0.9375
COL12A1	1.03824	1.0321	0.920653	0.952277	0.998727	0.933406	0.729612	0.815052	0.703293
COL16A1	1.06071	1.00456	0.986789	1.36048	1.39901	1.32662	1.51864	1.41532	1.66932
COL17A1	1.6253	0.670388	0.654062	0.533252	0.485066	0.420977	0.806387	0.796798	0.414742
COL18A1	1.02992	0.907512	1.04028	2.84179	2.28511	2.81474	2.94203	2.80015	2.41981
COL1A1	1.00505	0.973141	1.00694	1.57026	1.57381	1.61075	1.0187	0.904786	1.04703
COL3A1	0.995066	1.01788	0.988881	1.30959	1.25679	1.31689	0.772223	0.743999	0.934837
COL4A1	0.962749	0.993106	1.05835	1.19609	1.08232	1.16116	0.70076	0.704493	0.729606
COL4A2	0.977758	0.992106	1.05286	1.48397	1.44075	1.46102	0.822844	0.788068	0.841277
COL4A3BP	0.985006	1.00598	1.01492	1.01231	1.02175	1.04865	0.959895	0.991496	0.957203
COL5A1	1.00368	1.03089	0.962396	1.35182	1.33799	1.37704	1.66215	1.62775	1.62071
COL5A2	1.07446	0.898797	1.098	1.54947	1.71205	1.7568	1.60974	1.90111	1.9901
COL6A1	0.970479	0.99433	1.02898	1.14698	1.19917	1.21242	0.888493	0.891591	0.88207
COL6A2	0.910453	1.0126	1.04623	1.15275	1.22034	1.26147	1.30942	1.3346	1.2512
COL7A1	1.04171	1.04885	0.910068	1.23964	1.17289	1.22362	1.30075	1.24795	1.29047
COL8A1	0.946607	0.956822	1.08104	1.35015	1.23267	1.30842	0.886961	0.824474	1.0089
COLEC12	0.896711	1.0861	1.02588	1.31438	1.21723	1.37872	1.06225	1.06459	0.94659
COLGALT1	0.982049	1.04385	0.977063	1.01182	1.01821	0.98069	0.977059	0.992466	1.0374
COMMD1	0.960606	0.98173	1.06736	1.00043	0.983116	0.885305	0.908285	0.919962	0.808302
COMMD10	0.986087	1.00096	1.00519	0.935436	1.00579	0.939569	0.886953	0.903582	0.745212
COMMD2	0.996667	1.02662	1.01063	1.03237	1.03576	1.08898	0.966764	1.04706	1.00009
COMMD3	0.977831	1.03677	0.992046	1.07915	1.01265	1.03846	1.00156	1.06117	0.965355
COMMD4	1.00086	1.02564	1.01161	1.00985	1.01484	1.00382	0.928321	1.04138	0.815129
COMMD5	0.959452	1.00984	1.03764	0.966128	0.987063	0.921915	0.950101	0.839421	0.862889
COMMD6	1.06226	0.968604	0.964262	1.05678	1.13149	1.02791	1.04833	1.03985	0.942172
COMMD7	0.992822	1.01495	0.985277	0.99263	1.01546	0.969339	0.859866	0.875818	0.826253
COMMD9	0.979619	0.994026	1.01539	1.00102	0.988202	0.997714	0.802981	0.820524	0.749505
COMT	0.963546	1.01062	1.03325	1.02474	1.03534	1.0462	1.13822	1.15399	1.19871
COPA	0.995664	0.987888	1.01277	1.03754	1.01833	1.02002	0.970812	0.97197	0.974712
COPB1	0.987258	1.00279	1.0122	1.05522	1.03108	1.06046	0.93883	0.962633	0.952567
COPB2	1.00015	0.994137	1.01723	1.04062	1.01206	1.03756	0.962323	0.965293	0.994065
COPE	1.02579	0.983428	1.00522	1.03542	1.01779	1.08388	0.991066	0.920571	0.877612
COPG1	0.99765	0.991104	1.0107	1.06302	1.03798	1.05099	0.932784	0.955489	0.94764
COPG2	0.999384	0.998431	1.0049	0.986984	1.00778	0.983955	1.02726	1.01116	1.00762
COPRS	1.01799	0.979804	1.00415	1.0242	1.08403	1.00237	0.932793	1.05294	0.875291
COPS2	0.980575	1.01147	1.00178	1.02556	1.01756	1.01787	1.04116	1.03495	0.988797
COPS3	0.978612	1.01437	1.02627	1.00355	1.01101	1.01612	1.03454	1.04016	1.06908
COPS4	0.985535	0.983186	1.02076	1.02662	1.00963	1.01991	1.03129	1.05808	0.905239
COPS5	0.993184	0.996254	1.01716	1.00616	1.02687	0.993219	1.08951	1.08047	1.07206
COPS6	0.994336	0.996854	1.00749	1.02275	1.02312	1.03739	1.07087	1.11058	0.918599
COPS7A	0.98579	0.975788	1.05247	1.01172	1.03464	1.04634	1.07746	1.07755	1.10732
COPS7B	0.976109	1.04927	0.979484	0.979388	0.955586	0.955153	0.920093	0.897466	0.881326
COPS8	0.999204	0.972034	1.01995	0.990162	1.03386	0.980361	1.05362	1.03578	1.08641
COPZ1	1.01265	0.997122	1.00177	1.04698	1.04337	1.07222	0.985052	1.00985	0.96234
COPZ2	0.969857	0.999706	1.03584	0.974252	1.03463	0.940714	0.829973	0.887209	0.885671
COQ3	0.936512	1.04074	1.03028	1.04548	1.04991	1.17953	1.16646	1.12914	0.927445
COQ5	1.01271	1.01716	0.963373	1.185	1.20714	1.13724	1.08435	1.04766	1.08217
COQ6	0.945979	1.01488	1.04777	1.11725	1.20123	1.18788	1.07795	1.13199	1.0564
COQ7	0.948604	1.01893	1.03858	1.1196	1.15141	1.0916	1.12145	1.13953	1.22188
COQ8B	0.980971	1.05813	0.945336	0.997465	1.03433	1.03491	1.00731	0.987365	0.884165
COQ9	0.962058	1.02113	1.02231	1.08627	1.13129	1.11112	1.26033	1.14828	1.11663
CORO1A	1.07175	0.959612	0.965585	0.800796	0.883993	0.716394	0.68516	0.766252	0.677214
CORO1B	0.972192	0.982729	1.04418	0.918191	0.932409	0.902961	1.0645	1.04729	1.13735
CORO1C	0.963206	0.988254	1.06573	0.96183	0.993906	0.959067	0.910928	0.894454	0.949052
CORO2A	0.993278	0.958826	1.05269	1.07023	1.1146	1.03187	1.46129	1.53892	1.59889
CORO2B	1.00749	0.988986	1.00837	0.921483	0.930437	0.878535	1.09617	1.14766	1.16023
CORO7	1.02875	0.979269	1.00267	0.869264	0.847538	0.881423	0.705691	0.680015	0.682089
COTL1	0.999158	1.00184	0.996439	0.867673	0.886214	0.876962	0.728282	0.739072	0.696996
COX14	0.971078	0.989603	1.04691	0.921765	0.925759	0.947192	1.00274	0.995535	1.05971
COX15	1.02909	0.989411	0.979916	0.947651	0.91925	0.963856	1.17404	1.19634	1.20115
COX16	1.04008	0.959322	1.00178	0.925619	0.949538	0.903035	0.693275	0.654466	0.803794
COX18	0.890843	0.995816	1.13102	1.13724	1.10729	1.30835	1.34198	1.33329	1.55402
COX19	0.983939	1.01169	1.00824	0.880445	0.938371	1.0358	0.90132	0.772238	1.08203
COX20	0.972905	1.06605	0.960905	0.918716	0.910532	1.01403	0.793023	0.864516	0.636137
COX4I1	1.01057	1.0004	0.994696	0.968264	0.966049	0.982076	0.966867	0.941367	0.974408
COX5A	1.01843	0.996906	0.997076	0.959006	0.988696	0.980781	0.854028	0.955858	0.803044
COX5B	1.0285	0.945658	1.02628	0.816006	0.861551	0.933376	0.712807	0.630771	0.74426
COX6B1	0.958601	1.01549	1.02867	1.01623	1.02994	0.986557	1.09147	1.01715	1.30774
COX6C	1.01314	0.995601	0.993616	1.00537	1.00333	0.992452	0.930805	0.875273	0.86662
COX7A2	1.04715	0.973471	1.00616	0.980769	1.05959	0.985813	0.9709	0.924561	0.917523
COX7A2L	1.01522	0.940709	1.05025	1.00309	0.992634	1.01358	1.00121	0.944897	1.10195
COX7C	0.91952	1.04581	1.00082	1.10696	1.04363	0.975655	1.12032	1.08823	0.866661
CPA4	0.998554	0.895618	1.08047	0.831846	0.973291	0.911608	0.625816	0.616921	0.559031
CPD	1.0346	1.01077	0.937507	0.991893	0.917195	0.94597	1.22983	1.18305	1.16792
CPEB4	0.957997	0.944279	1.11086	1.03093	1.11539	1.02213	1.21088	1.25165	1.39213
CPM	1.06266	0.958302	0.962223	0.705353	0.668739	0.645483	0.475706	0.434963	0.416346
CPNE1	0.974098	0.997843	1.04642	1.16828	1.12192	1.18515	1.26196	1.26565	1.20633
CPNE2	0.998499	0.957078	1.06854	1.02679	0.956031	0.996014	0.932581	0.873583	0.950058
CPNE3	1.03261	0.972653	1.00053	0.94218	0.964946	0.928577	0.918933	0.906707	0.906286
CPNE7	0.969008	0.938987	1.04696	0.781704	0.919187	0.853387	1.10909	1.05363	1.44116
CPNE8	0.920547	0.996069	1.0971	1.0689	1.0782	0.994224	0.800822	0.886555	0.889218
CPOX	0.999931	0.995448	1.02509	1.02136	1.01702	1.05511	1.2756	1.24187	1.16813
CPPED1	0.995814	1.00441	1.00646	0.905997	0.883456	0.926394	1.05311	1.07061	1.10625
CPQ	0.944036	1.02762	1.04014	1.22656	1.2507	1.26006	1.1973	1.25684	1.25729
CPSF1	1.04483	0.966477	0.973822	0.981296	0.98146	0.955978	1.10852	1.09248	1.07483
CPSF2	0.994398	1.06265	0.947873	0.994963	1.02082	1.02865	1.13628	1.13161	1.11962
CPSF3	1.02113	1.00193	0.972377	1.04607	0.960248	1.00743	1.13783	1.13376	1.13691
CPSF3L	1.03476	0.996155	0.9718	0.984375	0.958696	0.956288	0.97312	0.943245	0.979785
CPSF4	1.03413	0.979747	0.985377	0.935767	0.98314	0.979178	1.23268	1.17737	1.44635
CPSF6	1.01288	1.00555	0.976535	1.10666	1.07182	1.10602	1.15096	1.1522	1.18854
CPSF7	1.01363	0.993705	0.971938	0.894121	0.823379	0.892731	0.969324	0.940058	0.90362
CPT1A	0.945293	1.04162	1.03236	1.15113	1.24656	1.17688	1.6449	1.72594	1.93221
CPT2	0.987105	0.998518	1.01527	1.06603	1.08109	1.0927	1.20131	1.19527	1.26269
CPTP	1.07058	0.914996	1.00712	0.89185	0.888356	0.931502	0.964582	0.933057	0.864841
CPVL	0.953675	1.04246	1.00185	1.18652	1.08391	1.19535	1.20723	1.16681	1.18805
CRABP2	1.10255	1.01526	0.858769	0.85418	0.826542	0.851899	1.06409	0.984962	0.954712
CRADD	1.04103	0.956374	1.00392	1.03546	1.08329	1.00192	1.11387	1.1628	1.09772
CRAT	1.01376	0.96583	1.02311	0.990346	1.03265	1.00822	0.809198	0.806394	0.786663
CRB3	0.98119	0.968936	1.058	0.782519	0.897415	0.764669	0.550536	0.545548	0.491101
CRBN	0.974414	1.07492	0.95428	0.979991	1.01956	1.0167	1.194	1.20667	1.16243
CREB1	0.99615	1.06558	0.938374	0.98225	0.929613	0.990656	0.997143	0.969428	1.01622
CREG1	1.05213	0.96757	0.979128	1.07769	1.01514	1.0328	1.29381	1.37693	1.27711
CRELD1	0.993943	0.991741	1.02264	1.26062	1.31368	1.23736	1.08963	1.08903	1.13214
CRELD2	1.00876	1.0112	0.943907	0.957135	1.06923	1.00996	1.17615	1.10652	1.06464
CRIM1	1.00699	0.989483	1.00247	1.1836	1.20365	1.19083	0.862817	0.826109	0.762202
CRIP1	1.0034	0.918036	1.08837	0.9367	1.06658	1.17505	1.16143	1.21064	2.0761
CRIP2	0.984459	0.973352	1.06329	0.908131	0.948222	0.916808	0.843513	0.800677	1.1036
CRISPLD2	0.946639	0.947266	1.10095	0.932539	0.95992	0.960752	1.37016	1.43484	1.55816
CRK	0.97264	0.984959	1.03499	0.997687	1.00918	1.02567	1.05771	1.04561	1.10873
CRKL	0.999995	0.990847	0.995769	1.03345	0.991091	1.01776	1.05021	1.01506	1.0966
CRLF3	1.01795	0.992198	1.02335	0.953938	0.965501	0.929705	0.893671	0.928679	0.94341
CRMP1	0.938224	1.07539	1.02022	1.02744	0.995336	1.05054	0.956231	0.961729	1.00684
CRNKL1	1.03358	1.02655	0.921958	0.997478	0.954677	0.964864	1.04452	1.01094	1.13325
CROCC	0.983545	1.02997	0.984845	1.05553	1.06618	1.05463	0.982146	0.998512	0.947613
CROT	0.95508	1.06345	0.983697	1.1878	1.111	1.16069	0.88796	0.900349	0.770642
CRTAP	0.984983	1.00921	1.00539	1.12781	1.16381	1.14136	0.954917	0.98029	0.891009
CRTC2	0.975059	0.923363	1.11467	1.25268	1.20215	0.956284	0.593636	0.405407	0.332657
CRYAB	0.953567	0.914055	1.14649	0.631155	0.746758	0.605247	0.460424	0.467095	0.603759
CRYBG3	1.01956	0.966996	1.00579	0.936878	1.02794	0.965859	0.844613	0.857154	0.838358
CRYL1	0.988638	1.0188	0.98579	1.06347	1.00548	1.0334	0.82081	0.907126	0.798146
CRYM	1.06136	1.01481	0.917134	1.14247	0.911431	1.02645	0.869327	0.778641	0.627167
CRYZ	1.01684	0.971543	0.983445	1.08214	1.02172	1.05664	1.06044	1.07178	0.949779
CRYZL1	0.98744	1.03232	1.00914	1.05644	1.07461	1.05217	0.904024	0.952113	0.830154
CS	1.00769	0.977809	1.02075	0.979914	1.00201	1.00024	0.753001	0.767255	0.766505
CSDE1	1.01479	0.98988	1.0052	0.967634	0.955205	0.986669	1.06838	1.06329	1.0799
CSE1L	0.998493	1.02133	0.982274	1.0525	1.05113	1.04357	1.05098	1.07206	1.02869
CSGALNACT1	0.944255	1.09296	0.964534	0.973963	1.01895	0.830948	1.04301	0.963779	1.02254
CSK	1.00388	0.972224	1.02883	0.975741	0.995466	0.978096	0.865196	0.867509	0.881287
CSNK1A1	1.01518	0.992958	0.993008	0.99357	1.01658	0.979978	1.01627	1.01016	0.988418
CSNK1E	1.00098	1.03154	0.926202	0.936239	0.947886	1.02323	0.87672	0.917235	0.902881
CSNK2A1	0.99238	1.01643	0.995511	0.988296	0.959802	0.983754	0.941413	1.02202	0.863185
CSNK2A2	0.997219	1.01891	0.985318	1.012	1.03466	1.03728	0.995561	1.02873	0.966976
CSNK2B	0.989621	0.97957	1.04996	0.971532	1.02382	1.03774	1.01527	1.06902	0.928177
CSPG4	0.947674	1.02195	1.04071	1.21468	1.20693	1.19407	1.14592	1.18109	1.13077
CSRP1	0.980325	0.921601	1.12013	0.87678	0.881775	0.994294	0.667872	0.634708	0.841271
CSRP2	0.985049	0.920143	1.10998	0.959089	0.922063	0.971762	0.808489	0.744965	1.19513
CST3	1.00611	0.955453	1.00565	0.918428	0.882299	0.956464	1.45203	1.1054	1.40929
CST4	0.984939	1.35774	0.629574	1.31903	1.03748	0.59506	0.807665	0.391078	0.618345
CSTA	1.21912	1.06553	0.676755	0.634977	1.134	0.739884	0.68366	0.535175	0.876575
CSTB	0.939094	0.996867	1.05509	1.02475	1.04432	0.888351	1.21119	1.04762	1.45847
CSTF1	1.00728	1.00428	0.987635	1.07056	1.0456	1.10693	1.24743	1.22534	1.32554
CSTF2	1.02129	0.998093	0.972551	1.04955	1.01152	1.00704	1.08317	1.10253	1.07543
CSTF2T	0.973335	1.03584	0.985598	1.08788	1.12854	1.10917	1.17458	1.19379	1.24557
CSTF3	1.0192	0.991497	0.964357	1.01294	1.00202	1.02238	1.12613	1.12678	1.18737
CTAGE5	1.01526	1.01053	1.00228	1.04428	1.06554	1.07695	1.13318	1.17522	1.15615
CTBP1	1.02037	1.02045	0.956424	0.98967	0.977524	1.01558	1.13825	1.12202	1.12945
CTBP2	1.03629	1.00717	0.961909	0.936809	0.866479	0.897644	0.88242	0.894323	0.820782
CTBS	1.02925	1.03219	0.93326	1.07286	1.02914	1.0937	1.12026	1.15218	1.10428
CTCF	1.05018	0.971302	0.976905	0.96376	0.882156	0.96414	1.04891	0.923025	0.951659
CTDP1	1.03549	1.02353	0.96353	0.955568	0.925768	0.926355	1.02699	1.0158	1.07511
CTDSPL2	1.22673	0.913116	0.634475	1.41699	1.30721	1.37659	0.811244	1.3882	1.02403
CTGF	0.952557	0.978227	1.0803	0.959722	0.892776	0.831695	0.577753	0.575743	0.600602
CTH	0.973908	0.971921	1.06299	0.927973	0.952061	0.977733	1.25388	1.27673	1.28888
CTIF	0.970527	0.991868	1.05636	1.01098	1.02551	1.08273	1.06698	1.09688	1.11139
CTNNA1	1.01947	0.989587	0.995412	0.900016	0.888631	0.884235	0.631751	0.616092	0.572974
CTNNAL1	0.992234	0.990592	1.02186	0.984846	1.01711	0.961522	1.08825	1.19155	0.943987
CTNNB1	0.998105	1.01172	0.990226	1.10387	1.12941	1.14217	0.928913	0.957545	0.919246
CTNNBIP1	0.951951	1.0377	1.0161	1.12798	1.13202	1.13321	1.24195	1.37302	1.34133
CTNNBL1	1.04455	0.989999	0.968062	0.977049	0.957824	0.990197	1.09721	1.10127	0.938296
CTNND1	1.00997	1.00004	0.979695	0.943856	0.949383	0.947296	0.536465	0.551147	0.462472
CTPS1	1.04292	0.949036	1.01933	0.936219	1.02687	0.919543	1.1263	1.17004	1.17795
CTPS2	1.01408	0.987541	0.998429	1.01615	1.04371	0.995074	0.948301	1.00719	0.9203
CTR9	1.00137	1.02575	0.954615	1.03706	1.01397	0.975699	1.05766	1.02262	1.08346
CTSA	0.948981	0.997532	1.04873	1.27533	1.28122	1.30231	1.58094	1.51992	1.65365
CTSB	1.04393	0.96842	0.95961	1.10756	0.913505	1.05389	1.24819	1.24742	1.07584
CTSC	0.983345	1.01922	0.997517	1.10522	0.964562	1.00979	1.02765	1.08381	0.857664
CTSD	0.98924	1.00316	1.01266	1.06473	1.06115	1.03086	1.16804	1.12184	1.1959
CTSH	0.956589	1.03504	1.01684	0.964964	1.02077	0.935568	0.870746	0.878568	1.00164
CTSL	0.987679	0.984464	1.03371	1.52469	1.12723	1.56047	1.89592	1.76181	2.10265
CTSS	1.07981	0.977358	0.961567	0.931574	0.924602	0.982606	1.99033	1.89556	2.555
CTSZ	0.920822	1.0061	1.08303	1.24844	1.20921	1.24445	1.39842	1.38768	1.56394
CTTN	1.00127	1.00037	0.992682	1.03853	1.05579	1.07194	1.10622	1.00483	1.1027
CTTNBP2NL	0.994509	1.00264	0.999121	0.999065	0.97355	1.00295	0.707225	0.692731	0.631008
CTU1	1.27954	0.887955	0.808375	0.687364	0.882204	0.74173	0.656624	0.712896	0.669825
CUEDC1	0.90554	0.874771	1.24643	0.925589	0.924369	0.925413	0.883662	0.921357	1.14178
CUL1	0.997933	1.00494	1.01241	0.97796	0.996323	1.00173	1.05493	1.03545	1.07501
CUL2	0.986766	1.00032	1.02654	1.08502	1.09148	1.08753	1.28111	1.32199	1.37515
CUL3	0.998313	1.02614	0.988174	0.977514	0.950209	0.957642	0.92874	0.923553	0.946628
CUL4A	1.05695	0.96304	0.973979	1.03323	0.987486	1.01008	1.19684	1.22614	1.31465
CUL4B	0.984967	1.00727	1.02568	1.09144	1.10753	1.12388	1.13841	1.16471	1.17491
CUL5	0.972288	1.01432	0.995306	1.09753	1.10493	1.09952	1.16138	1.14773	1.22967
CUL7	1.00997	1.02851	0.972589	1.00586	0.991607	1.00444	1.06541	1.04215	1.13134
CUTA	0.968989	0.982749	1.05888	0.963377	1.02868	1.00446	0.930794	0.970356	0.996592
CUX1	0.973662	1.00909	1.01283	1.02694	1.04121	1.0265	0.954023	0.932431	0.904344
CUX1	1.03258	1.06268	0.922946	1.1059	1.00293	0.983686	0.934476	0.90355	0.827491
CWC15	1.04474	1.00424	0.95594	0.944943	0.948611	0.985523	1.0064	1.03159	0.947056
CWC22	1.00284	0.992056	1.00825	1.04266	0.922549	0.824132	1.22577	0.9151	1.23258
CWC25	1.01729	0.948422	1.03949	1.12181	1.05885	0.948772	1.01258	1.09511	1.01024
CWC27	0.990123	1.04148	0.946754	0.990836	0.965241	0.975448	0.98178	0.955186	0.93552
CWF19L1	1.01718	1.048	0.937842	1.00559	0.969461	0.940768	0.931717	0.903385	0.924114
CWF19L2	1.04543	1.0419	0.901449	1.11419	1.10535	1.09983	0.913695	1.01014	0.958673
CXADR	1.00681	1.05914	0.946709	1.0553	0.945842	1.04217	1.20181	1.1735	1.09939
CXCL1	1.01148	0.969591	1.02298	0.969141	0.905709	0.897125	1.05139	1.06952	1.44745
CXCL16	0.895334	1.03779	1.04963	1.20329	1.10692	1.09291	1.05372	1.13913	1.20324
CXCL6	1.17425	0.965084	0.843506	0.515782	0.405036	0.346542	0.556213	0.530197	0.347406
CXorf38	0.989578	0.995226	1.03564	1.00826	1.06675	1.05745	1.31037	1.28008	1.23596
CXorf56	0.945857	1.0498	1.00799	0.973665	0.981088	0.974869	1.15974	1.13474	1.27531
CYB561D2	1.03603	0.96051	1.00389	1.01229	0.905422	0.999164	1.36595	1.33127	1.25324
CYB5A	1.12412	0.880207	0.975562	0.899446	0.954862	0.943345	0.745517	0.744138	0.560688
CYB5B	1.09149	0.94924	0.944214	1.02684	0.98397	1.07049	0.632727	0.696385	0.336911
CYB5R1	0.96729	0.968867	1.05196	1.05407	1.08938	1.0377	0.894045	0.886839	0.905293
CYB5R3	0.993959	1.00883	1.00079	0.927859	0.916269	0.92227	0.641115	0.631974	0.557371
CYB5R4	1.02104	1.03301	0.961212	1.02498	0.989092	1.04026	0.851777	0.857631	0.817466
CYBA	0.963425	1.05692	0.982133	1.07338	1.09763	1.0573	0.952902	1.03131	1.10295
CYBRD1	1.10205	0.945775	0.946354	1.10562	0.878095	1.06852	1.25155	1.26089	0.769803
CYC1	1.02162	0.943177	1.02734	0.941218	0.937233	0.932531	0.842212	0.820106	0.70924
CYCS	0.973707	0.979999	1.05441	0.849228	0.862131	0.868934	0.922432	0.900752	1.05937
CYFIP1	1.02632	0.973513	1.00063	0.962545	0.983317	0.97002	0.95906	0.950244	0.885988
CYFIP2	0.980161	1.03476	0.968108	1.03795	1.08771	1.00543	0.679565	0.705995	0.607598
CYGB	0.922595	0.992357	1.11112	1.07988	1.36049	1.18862	1.26555	1.33033	1.86761
CYHR1	0.938053	1.02155	0.970717	0.932613	0.918931	0.961405	1.11408	1.1131	0.929551
CYLD	1.03051	0.999541	0.970652	0.958673	0.904561	0.935814	0.848061	0.864007	0.932678
CYP20A1	1.07682	0.950577	0.95945	0.948967	0.967691	0.944211	1.12549	1.16898	1.11059
CYP24A1	0.987479	0.968428	1.03471	0.774571	0.841294	0.751178	0.648223	0.664859	0.69593
CYP27A1	0.92323	1.03267	1.05367	1.27161	1.29263	1.2505	1.45992	1.39153	1.45481
CYP2S1	0.949902	0.982584	1.06814	1.10974	1.28206	1.2695	1.54297	1.59981	1.75633
CYP2U1	0.974399	1.0097	1.08106	1.05574	1.01772	1.11383	0.988093	1.05344	1.00563
CYP4V2	0.866063	1.09258	1.05353	0.79733	0.77011	0.858564	1.10028	0.959531	0.964762
CYP51A1	0.97753	1.00331	1.01645	1.16867	1.19119	1.1958	1.04148	1.07277	1.10604
CYR61	0.997084	0.915797	1.12313	0.828144	0.867849	0.829389	0.626843	0.592318	0.702372
CYTH1	1.03857	0.990671	0.969292	1.03122	0.972435	1.06436	0.603986	0.622041	0.54738
CYTH3	0.967365	0.991139	1.04944	0.878431	0.942027	0.949155	0.508515	0.463181	0.474715
D2HGDH	1.01017	0.975362	0.977841	1.04285	1.055	1.0216	1.18292	1.17071	1.04842
DAAM1	1.04041	1.00415	0.952089	1.03167	1.10109	0.986998	1.76976	1.70346	1.34982
DAB2	0.961655	0.999541	1.04681	1.04343	1.07511	1.0859	0.480308	0.503316	0.492264
DAB2IP	0.870562	1.21875	0.910778	0.957959	1.05427	0.966356	1.0781	0.860478	1.13241
DAD1	0.970408	0.978572	1.01482	1.09401	1.09532	1.06995	1.10911	1.10736	1.21529
DAG1	1.01837	0.98489	0.998481	1.01204	1.00376	1.00917	0.996835	0.992775	0.89775
DAGLB	0.982931	1.00273	1.01776	0.928889	0.963084	0.967687	1.07515	1.06541	1.34219
DALRD3	0.970802	1.11773	0.907432	0.948316	1.01604	1.04658	1.39559	1.44774	1.46597
DAP	1.07294	0.975868	0.946505	1.07735	0.969748	1.07008	0.955978	0.858966	0.916107
DAP3	1.01931	1.00587	0.995477	0.98198	1.00003	0.977541	0.859323	0.946853	0.887858
DAPK1	0.949216	0.994422	1.04434	1.15115	1.14731	1.15059	1.14262	1.15917	1.22448
DAPK3	0.992715	0.973442	1.04361	0.956619	0.981611	0.971017	0.489904	0.463364	0.408154
DARS	1.03189	0.997211	0.974937	0.945577	0.951663	0.950054	0.767439	0.777963	0.762586
DARS2	1.00211	0.989076	1.00431	0.988232	0.960214	0.96259	0.892223	0.887973	0.831555
DAXX	1.05367	0.983637	0.96263	0.927445	0.941299	0.980637	0.93266	0.953825	0.972925
DAZAP1	1.00743	0.941703	1.06523	0.934265	0.889794	0.924166	1.06725	1.08573	1.53749
DBI	1.12129	0.850391	1.02748	0.864065	0.869981	0.882025	0.65181	0.657038	0.672978
DBN1	0.971564	1.00466	1.03499	1.02458	1.01044	1.05593	0.905864	0.940244	0.853849
DBNDD1	0.931642	1.04824	1.02761	0.920729	1.00102	1.08139	0.58801	0.686457	0.558625
DBNL	0.995722	1.00079	1.00025	1.01912	0.999614	1.01974	0.952204	0.949157	0.890328
DBR1	0.946279	1.06994	0.975774	0.963102	0.876581	1.02607	0.920364	0.976035	0.967581
DBT	0.973264	0.97397	1.05661	1.07533	1.11571	1.11842	1.08984	1.08548	1.05805
DCAF11	0.864233	1.08708	1.0616	1.26973	1.01422	1.22057	1.14649	1.19652	1.14219
DCAF12L1	1.05681	0.981188	0.955125	0.914805	0.919996	0.951643	1.03896	1.08631	1.33533
DCAF13	0.990668	0.984193	1.01691	0.914886	0.905022	0.888365	1.06459	0.973791	1.2405
DCAF5	0.990046	1.06879	0.969003	1.00264	1.01017	0.973976	0.968598	0.916523	1.02486
DCAF6	1.06861	1.03367	0.888351	1.06858	1.06649	0.926987	0.847527	0.832441	0.751589
DCAF7	0.985992	1.00117	1.009	0.936968	0.957122	1.08278	0.990409	1.21324	1.26095
DCAF8	1.01621	1.0342	0.950677	1.06175	0.98046	1.11036	0.758418	0.800225	0.728126
DCBLD2	0.979624	1.01629	1.00126	1.07707	1.0729	1.09651	0.955247	0.937008	0.875283
DCD	0.996801	1.12473	0.849829	0.594208	1.13156	0.689244	0.719056	0.578059	0.838462
DCDC2	0.964225	0.99847	1.03178	1.03818	0.955303	1.04015	0.439054	0.431931	0.463087
DCK	1.06556	0.996086	0.929762	1.07018	1.11465	0.984846	1.30704	1.29819	1.25416
DCLK1	0.963422	1.00451	1.02937	1.0492	1.0813	1.07204	1.12755	1.20701	1.10016
DCP1A	1.03553	0.986772	0.973095	1.00708	0.936794	1.05425	0.887916	0.909846	0.849995
DCP1B	1.04259	1.00084	0.952599	1.08371	0.995021	1.0148	0.760337	0.799806	0.858461
DCPS	1.01612	1.02562	0.945397	0.983363	1.00736	0.975928	1.34988	1.42424	1.4085
DCTD	0.976019	1.02406	1.00972	1.03482	1.06879	1.07647	0.780869	0.780497	0.863477
DCTN1	0.993236	1.004	1.01665	0.996009	1.01327	1.01287	0.950498	0.939448	0.983499
DCTN2	0.97662	0.989505	1.03491	1.00212	1.04231	1.01959	0.914738	0.908495	0.819055
DCTN3	0.977928	1.00904	1.02228	1.01718	1.036	1.08306	0.910598	0.874723	0.844303
DCTN4	1.00115	0.973641	1.03034	1.02214	1.02263	1.0046	0.972156	0.961196	0.991949
DCTN5	0.950387	1.03027	1.04376	1.03955	1.01136	0.999883	1.08434	1.02699	1.16508
DCTN6	0.957911	1.0178	1.03087	1.05511	1.06114	1.04962	1.05434	1.04616	1.08719
DCTPP1	0.994089	0.962558	1.0376	0.871013	0.945898	0.896071	0.959634	0.996212	0.909255
DCUN1D1	1.00193	1.00453	1.00336	1.0386	1.07028	1.05329	1.31201	1.27851	1.1605
DCUN1D3	0.974619	1.01486	0.966818	0.9489	0.970648	0.983027	0.374786	0.368972	0.322281
DCUN1D5	1.11929	0.922179	0.952569	0.834389	0.837777	0.84322	0.810034	0.790311	0.802898
DCXR	0.974935	0.98276	1.02995	0.870757	0.981485	0.907985	1.1132	1.18239	1.18472
DDA1	1.06394	0.947736	0.973131	0.84996	0.771182	0.794012	0.89584	0.840595	0.74273
DDAH1	1.02684	0.970058	1.00963	1.20336	1.24891	1.30485	2.17437	2.18148	2.11688
DDAH2	0.978052	1.0325	0.977883	0.91054	0.892695	0.92067	0.977055	0.96452	0.943833
DDB1	1.03496	1.01903	0.944304	1.0544	0.991197	1.04195	1.07475	1.06021	1.0667
DDB2	1.0742	0.987593	0.93198	1.03992	0.882531	0.975715	1.3555	1.27542	2.01343
DDHD1	0.975042	0.996839	1.03452	1.08642	1.08006	1.09159	1.058	1.02547	1.21362
DDHD2	0.962624	1.01425	0.999397	1.04588	1.09295	1.08876	0.604579	0.544806	0.439405
DDI2	0.988777	1.02641	1.00721	1.05312	1.12962	1.07481	1.08834	1.14297	1.05639
DDOST	0.993994	1.01467	0.992312	1.09331	1.0673	1.07635	1.12108	1.16367	1.16152
DDR1	0.984473	0.97975	1.04103	1.00257	0.902464	0.948995	0.866899	0.946284	0.852076
DDRGK1	1.03188	0.960035	0.99229	0.971776	1.00663	0.973874	1.03447	1.075	0.931586
DDT	0.989797	0.961721	1.05612	0.949298	0.975541	0.966438	1.06006	1.10856	1.1924
DDX1	1.01409	1.00298	0.986098	0.974989	0.910873	0.954046	1.00171	1.01148	0.949212
DDX10	1.04092	1.00403	0.948667	0.93305	0.912372	0.923561	0.751121	0.739776	0.743871
DDX17	1.01342	1.01996	0.968573	0.929908	0.89094	0.929659	0.926488	0.893305	0.940817
DDX18	1.01869	1.00584	0.970294	0.94169	0.905578	0.916811	0.922812	0.958414	0.926833
DDX19A	1.05589	0.970636	0.987883	1.0139	0.98658	1.02226	1.06395	1.08378	1.13088
DDX19B	1.00254	0.890641	1.10022	0.846612	0.87496	1.01297	1.15645	0.985548	0.669932
DDX20	1.01664	1.02401	0.97689	1.01119	0.959315	1.02033	0.963588	0.991602	0.944017
DDX21	1.06304	0.984727	0.957186	0.897182	0.865913	0.859934	0.866781	0.884278	0.882505
DDX23	1.02829	1.01019	0.95568	0.927983	0.90632	0.906298	0.877595	0.835501	0.859453
DDX24	1.01099	0.998892	0.960406	1.03874	1.01383	1.01199	1.31021	1.31847	1.45018
DDX27	1.02337	1.00684	0.959476	0.924762	0.904059	0.905298	0.858884	0.866173	0.886439
DDX28	0.99477	1.01635	0.990571	1.01394	0.952211	0.959109	0.877481	0.893562	0.935245
DDX39A	1.06034	1.01411	0.918669	0.783163	0.777423	0.784486	1.21643	1.23087	1.18615
DDX39B	0.98908	1.02393	0.962397	1.00684	0.946226	0.993232	1.1222	1.1773	1.11516
DDX3X	0.996091	0.995214	1.00021	1.03223	0.991219	1.01592	1.09201	1.09132	1.06961
DDX41	1.01596	0.952148	1.01013	0.981175	0.864583	0.939697	0.820906	0.860627	0.917243
DDX42	1.02471	0.99399	0.976366	0.974558	0.942417	0.962678	1.0291	1.03506	1.04167
DDX46	1.0281	1.02539	0.943057	0.989065	0.932466	0.930856	0.917597	0.907648	0.901028
DDX47	1.02617	1.00126	0.973358	0.939305	0.941973	0.929	0.889145	0.913732	0.960971
DDX49	1.06208	0.991901	0.940141	0.931193	0.923655	0.918782	1.10379	1.11181	1.16084
DDX5	1.0189	0.997933	0.983859	1.01863	1.03346	1.02285	1.30596	1.26594	1.34601
DDX50	1.04357	1.00976	0.969923	0.938333	0.961565	0.89999	0.979919	0.988955	0.961396
DDX51	1.00077	1.05117	0.906892	0.956588	0.926338	0.883591	1.01215	0.984322	0.929396
DDX52	1.0569	1.00923	0.928278	0.971846	0.932393	0.935198	1.00551	0.925576	0.934552
DDX54	1.04899	1.01458	0.941014	0.847489	0.813486	0.84637	0.894313	0.873156	0.942833
DDX55	0.978758	1.03754	0.948667	1.03269	0.930481	1.09172	1.06437	1.14389	1.125
DDX56	1.0414	0.992473	0.94846	0.955834	0.943944	0.908096	0.967767	1.00045	1.00206
DDX58	1.00007	0.95398	1.0596	1.07975	1.12518	1.05298	1.11756	1.14576	1.30252
DDX59	1.03644	1.01917	0.940609	0.976034	0.934944	1.0095	1.0494	1.07795	1.13807
DDX6	1.00227	1.00308	1.00806	1.06943	1.04201	1.06457	1.54681	1.59393	1.58518
DDX60	1.04131	0.989449	0.986479	1.05945	1.05052	0.985664	0.946186	1.0331	1.21814
DEAF1	1.07035	0.954467	0.972789	0.888313	0.850429	0.94298	0.926075	0.886625	0.938831
DECR1	0.96976	0.997205	1.03777	0.934151	0.936345	0.920833	0.725901	0.745719	0.786674
DECR2	1.00585	0.991672	1.00526	0.790783	0.898736	0.846441	1.27168	1.24622	1.31453
DEGS1	0.950372	1.00101	1.07068	1.1403	1.06743	0.964569	1.22436	1.23625	1.18777
DEK	1.04775	1.02953	0.936422	0.991218	0.917729	0.983472	1.01999	1.03407	0.92002
DENND1B	0.987883	0.970352	1.07697	0.99558	0.996934	1.01943	0.793367	0.696047	0.800356
DENND2A	0.983897	1.03281	0.998034	1.06312	0.988379	1.07974	1.14507	1.11596	1.17202
DENND3	1.00311	0.98982	1.01038	0.890356	0.942301	0.862203	0.892032	0.889672	0.917079
DENND4B	0.962017	1.00898	1.03165	1.05936	1.1413	1.08319	0.835124	0.783597	0.739645
DENND4C	1.00076	1.01251	1.00127	1.04687	0.974983	1.06273	0.967239	0.967823	1.02984
DENND5A	1.04611	0.989385	0.955115	1.09408	1.15972	1.09464	1.01948	1.04381	1.09608
DENND5B	0.924439	1.12056	0.956872	1.02724	1.18605	1.09564	1.12648	1.12825	1.2433
DENND6A	0.972301	1.03277	0.99843	0.891955	0.982846	0.924717	0.99787	0.975819	1.02785
DENR	0.947434	1.00641	1.02269	1.00984	1.03263	0.996544	0.823105	0.771673	0.746722
DEPDC5	0.872811	1.18773	0.942077	1.12647	1.01614	0.994845	0.690311	0.963176	0.656569
DERA	0.988468	0.990181	1.02489	0.999703	0.978159	0.982574	1.01025	0.982016	1.00444
DERL1	0.982504	0.999145	1.00459	1.0691	1.05095	1.07429	1.2171	1.15005	1.10227
DERL3	1.00668	1.01272	0.981355	1.11213	0.991097	1.06884	0.870423	0.878387	0.980403
DFFA	1.00056	0.992159	1.01252	1.06749	1.04098	1.07002	1.08086	1.08662	0.980467
DFFB	1.00933	1.07884	0.90623	1.00875	0.863638	0.890174	1.30825	1.32215	1.37337
DFNA5	0.968665	1.01031	1.01567	1.05201	1.05808	1.04849	1.35856	1.31395	1.37852
DGCR14	1.03885	0.957679	1.00416	1.01116	1.03513	1.02178	0.906619	1.02498	1.0723
DGKA	0.990303	1.00048	0.992017	1.12028	1.12408	1.15284	1.06827	1.06039	1.10032
DGKH	1.03547	0.932626	1.03302	1.0388	0.928349	0.979181	1.01911	1.24285	1.20052
DGKI	0.957818	0.996029	1.05492	1.28479	1.11465	1.26499	1.20912	1.00829	1.11342
DGKQ	0.958273	0.96248	1.09535	1.12581	1.15892	1.0885	1.30402	1.29282	1.50641
DGKZ	0.977765	1.01639	1.00961	0.953472	1.01359	0.961667	1.05622	1.02769	1.1669
DHCR24	1.00663	0.971886	1.0471	0.937799	0.989273	0.925159	0.922679	0.940587	0.931807
DHCR7	0.973556	1.02906	1.02017	1.03333	1.05042	1.05653	1.12385	1.15346	1.21699
DHFR	1.14075	0.91312	0.935613	1.34238	1.46604	1.14846	1.26813	1.20873	1.40635
DHODH	0.904227	1.15313	0.944232	1.09856	1.26916	1.19519	0.947986	0.839505	1.06669
DHPS	0.925686	1.049	1.02945	0.910595	0.908018	1.06938	0.992922	1.11252	0.991148
DHRS1	1.07195	0.978085	0.947211	1.00458	0.990814	0.99696	0.98796	0.961816	0.91878
DHRS11	0.998554	0.960916	1.04708	0.967584	0.956852	0.948126	1.03737	1.01753	1.12129
DHRS13	0.896508	1.09185	1.0108	1.20502	1.52165	1.13823	1.75242	1.72474	2.20731
DHRS3	0.938634	0.987332	1.08614	1.12972	1.12227	1.13527	1.03938	1.05126	0.954151
DHRS4	0.998722	0.984957	1.02408	0.917811	0.979131	0.919177	1.03206	1.03838	1.10199
DHRS7	0.994538	0.981309	1.01878	0.989316	0.97447	1.01623	1.06362	1.0806	1.1051
DHRS7B	0.972828	1.0092	1.03895	0.965239	0.956113	0.924144	1.0701	1.07338	1.16897
DHRSX	1.04407	0.988364	0.979754	0.944519	0.997327	0.995968	1.11254	1.17192	1.02191
DHTKD1	0.995391	0.976766	1.04266	1.1962	1.19394	1.22844	1.09252	1.09776	1.20031
DHX15	1.03502	1.01152	0.949468	1.00944	0.94377	0.956359	1.00809	1.021	1.01887
DHX16	0.991187	1.0045	0.998601	0.943007	0.966672	0.935602	1.09155	1.12438	1.19353
DHX29	1.00546	0.965462	0.980523	1.07728	1.04368	1.03174	0.954033	1.00541	0.935813
DHX30	1.02891	1.02595	0.957574	1.05364	1.0643	1.06541	1.15291	1.14404	1.25384
DHX32	1.01181	1.03107	0.955532	0.98394	0.92565	1.00905	0.926254	0.917455	1.01016
DHX33	1.01876	1.00178	0.977752	1.00846	0.921341	0.922495	1.04915	1.0021	0.964534
DHX36	1.00004	0.983147	0.963519	0.965805	0.944826	0.962508	0.69745	0.699807	0.689884
DHX37	0.995508	1.01655	0.993397	0.884351	0.909194	0.866166	0.75031	0.741691	0.686733
DHX38	1.02503	1.0262	0.926379	0.923917	0.919573	0.916727	1.11835	1.06876	1.07279
DHX57	1.01388	1.02441	0.985652	1.05895	1.1466	1.03814	1.04063	0.965336	1.04205
DHX58	1.00213	0.925387	1.07986	1.32221	1.45665	1.38234	1.98692	2.1266	2.61312
DHX8	0.996682	1.03	0.977	1.06094	1.03702	1.05743	1.09972	1.10029	1.1527
DHX9	1.03592	1.00581	0.953188	0.974029	0.938259	0.949449	1.05994	1.05221	1.11644
DIABLO	0.977794	0.98464	1.00784	1.02886	1.03637	1.05438	0.971023	0.998598	0.794732
DIAPH1	1.02266	0.980382	0.993131	0.878113	0.897729	0.850907	0.774997	0.75073	0.794989
DIAPH2	1.00927	0.987059	1.00642	0.967508	0.995635	0.958232	0.987019	0.950004	0.911194
DIAPH3	1.08405	0.888609	1.02912	1.21025	1.24668	1.03445	0.855514	0.791574	0.943133
DICER1	0.995936	0.996428	1.01286	1.10575	1.13324	1.11154	1.41753	1.4369	1.34738
DIDO1	1.01038	1.00071	0.984435	0.978146	0.953838	0.941007	1.03657	1.02404	1.18168
DIEXF	1.07555	1.00469	0.953726	1.00686	0.984325	1.02921	1.17225	1.21955	1.10069
DIMT1	1.00653	1.00734	0.975329	0.919923	0.926716	0.984667	0.825788	0.871929	0.858058
DIP2A	0.95088	1.04873	1.00034	1.00655	1.01316	1.03708	1.24976	1.17704	1.30765
DIP2B	0.938363	1.03185	1.01223	0.865136	0.893188	0.852058	0.920449	0.851756	0.953686
DIP2C	1.01272	1.00587	0.98152	1.074	1.02123	1.0264	0.885189	0.828553	0.796004
DIRAS2	1.03791	1.01198	0.946788	1.12021	0.937866	1.09512	1.1655	1.22746	1.36983
DIS3	1.01996	1.00996	0.962364	0.963129	0.886282	0.954584	0.985289	1.01712	1.0631
DIS3L2	0.962824	1.00705	0.996731	0.927093	0.911131	0.883359	0.691672	0.68802	0.669185
DKC1	1.00943	1.00733	0.987236	0.906425	0.882302	0.90163	0.853385	0.86514	0.835491
DKK3	0.996883	0.993187	1.03711	1.33306	1.40156	1.30161	1.70103	1.84113	1.68064
DLAT	1.0071	0.989233	1.01749	1.08732	1.10059	1.11607	1.0823	1.09066	1.07419
DLD	0.963555	0.984614	1.04265	1.07486	1.06883	1.11173	1.06208	1.06853	1.09417
DLG1	0.998585	1.00943	0.991615	0.829682	0.79704	0.817777	0.597295	0.588419	0.548661
DLG3	1.1823	0.953547	0.846974	1.06744	0.845271	0.972894	1.22032	1.14874	0.998986
DLG5	0.979331	1.00281	0.995443	1.00314	1.00025	1.03788	0.897975	0.934296	0.965998
DLGAP4	0.971653	1.00786	1.02814	1.01717	1.04388	1.06374	0.933984	0.939541	0.77948
DLST	1.00101	0.992212	1.01127	0.977578	0.971793	0.983681	0.694266	0.692342	0.68629
DMAP1	1.01472	1.0822	0.935554	0.957963	0.918774	0.967013	1.0767	1.03713	1.07859
DMXL1	0.991755	0.976829	1.0252	1.0531	1.07912	1.04271	0.98363	0.956598	1.00867
DMXL2	1.02185	0.950112	1.02856	1.03163	1.08579	1.0465	1.57173	1.52036	1.69588
DNAAF2	0.912139	1.17578	0.910555	1.14577	1.01333	0.812873	1.10374	1.35614	1.47658
DNAAF5	1.01949	0.997056	0.950547	1.102	1.01136	1.09576	0.747943	0.755736	0.684153
DNAJA1	1.03407	0.989083	0.996526	0.948896	0.958975	0.9958	1.0596	1.05146	1.03541
DNAJA2	0.990337	1.01681	0.996517	1.00677	0.994302	0.973031	1.03613	1.03712	0.981064
DNAJA3	0.993627	0.95713	1.05679	1.0171	0.994807	1.00747	0.918931	0.878767	0.981104
DNAJB1	1.0175	0.996841	0.98794	0.902938	0.874713	0.894923	1.06438	1.03512	1.095
DNAJB11	0.972409	1.00644	1.01348	1.12507	1.1083	1.16699	1.27625	1.32661	1.24573
DNAJB12	0.973366	1.00542	1.00703	1.08251	1.08087	1.04767	1.09359	1.11186	1.15532
DNAJB14	1.00184	0.958066	1.04647	1.22703	1.19086	1.22105	1.3646	1.47232	1.45421
DNAJB2	1.02934	0.942952	1.01047	1.04172	1.13008	0.999364	1.30826	1.37196	1.41154
DNAJB4	0.914567	0.961569	1.11101	1.13408	1.25439	1.16494	0.552226	0.553138	0.544883
DNAJB6	0.981654	0.970669	1.0497	0.972206	1.01597	0.971412	1.56208	1.48414	1.83728
DNAJC1	1.0035	0.985835	1.07065	0.903463	1.02209	0.951625	0.844208	0.861616	1.08427
DNAJC10	0.98623	1.01125	1.00369	1.07965	1.02929	1.12127	1.06219	1.08365	1.18028
DNAJC11	0.99454	1.00863	0.995584	0.922668	0.945814	0.936088	0.965479	0.970095	0.984562
DNAJC13	1.00259	0.995584	0.987797	1.02831	1.02873	1.04101	1.06129	1.07153	1.10002
DNAJC16	1.02455	0.975251	1.01251	1.11753	1.12973	1.12151	1.16377	1.19023	1.21731
DNAJC17	1.0519	1.0462	0.948146	1.01628	0.951198	1.00893	1.15479	1.18515	1.12188
DNAJC19	0.987973	0.952076	1.03307	0.871669	1.01007	0.898361	0.860014	0.837882	1.01197
DNAJC2	1.01412	0.97485	1.0093	1.05393	1.02656	1.03021	1.02006	0.981236	0.966982
DNAJC21	1.01556	0.97309	0.987408	1.15562	1.10702	1.15587	1.08718	1.03496	1.13312
DNAJC25	1.00707	0.978093	0.985612	1.01862	1.12155	1.11793	1.2185	1.24849	1.28353
DNAJC3	0.991524	0.994248	1.00588	1.12477	1.16928	1.14261	1.26767	1.24857	1.30575
DNAJC30	0.896816	0.996844	1.06416	0.984463	0.865846	1.05685	0.85093	0.762243	0.775935
DNAJC5	1.01967	0.979291	1.01126	0.999226	0.957504	0.973334	0.924313	0.991542	0.859128
DNAJC6	0.994522	0.992836	0.986451	1.19155	1.20387	1.21596	1.07659	1.03278	1.03226
DNAJC7	1.03341	1.02121	0.98108	0.992411	0.958071	0.991442	0.901535	0.93123	0.89947
DNAJC8	1.02896	1.01614	0.968247	1.03084	0.966264	0.967032	0.977698	0.979811	0.92875
DNAJC9	1.04361	1.03885	0.923295	0.939158	0.917373	0.883358	0.975177	0.993185	0.968789
DNAL1	1.0246	0.932136	1.04878	0.961791	0.857161	1.11557	1.05326	1.17254	0.971464
DNASE1L1	0.943962	0.97096	1.09797	0.909948	0.950094	0.986188	0.812251	0.786459	0.889496
DNASE2	1.00371	0.942546	1.06128	0.953555	0.954292	0.96894	0.712102	0.544574	0.823114
DNM1	0.994754	1.01734	1.01202	1.26472	1.20092	1.2305	1.27475	1.24018	1.32977
DNM1L	0.993545	0.987205	1.02691	0.981946	0.99658	0.9696	0.94325	0.956883	0.920713
DNM2	0.992835	1.00148	1.00756	1.00627	0.975977	0.995358	1.08162	1.05381	1.12417
DNM3	0.963632	1.02849	1.01292	1.21907	1.25184	1.3995	1.34578	1.30484	1.26318
DNMBP	1.02294	0.99531	0.958954	0.982712	0.974095	0.971983	0.634162	0.623782	0.636787
DNMT1	1.02362	1.03407	0.930985	0.931654	0.994593	0.892629	1.18334	1.20011	1.48745
DNMT3A	1.0779	0.992339	0.922911	1.00926	1.00191	1.05475	2.23092	2.32741	2.70535
DNMT3B	1.14671	0.899267	0.946509	1.3711	1.02737	1.43196	1.72482	1.93647	0.922583
DNPEP	0.98094	0.985867	1.04714	0.979712	0.955744	0.943129	1.14406	1.15484	1.0951
DNPH1	0.994046	1.01659	0.998252	0.917415	0.940035	0.900599	1.0093	0.98521	0.900278
DNTTIP1	1.01786	1.03763	0.971441	1.06393	0.987632	1.0047	1.04174	0.959382	0.955642
DNTTIP2	1.01428	1.0127	0.966289	0.939631	0.969996	1.00107	0.976253	0.963824	1.06239
DOCK1	0.954735	1.05936	0.984871	1.12865	1.08838	1.1655	1.0571	1.07977	1.14884
DOCK10	1.07312	0.923688	0.99855	1.13604	0.938811	1.02778	1.02039	0.976207	0.716098
DOCK11	1.01569	1.03763	0.926507	1.13234	1.09883	1.09557	1.04918	1.11042	1.07274
DOCK4	0.8266	1.2246	0.9542	0.99727	1.07666	1.14174	1.73812	1.43015	1.70346
DOCK5	0.970384	0.990147	1.0323	0.996737	1.02707	0.962268	0.887489	0.887866	0.916382
DOCK6	1.00942	1.00633	0.970426	1.12086	1.10543	1.07395	1.17738	1.16071	1.2738
DOCK7	0.978476	1.02331	0.995539	1.05484	1.0075	1.06148	0.919049	0.952456	0.9688
DOCK9	0.99431	1.02936	0.961537	0.929502	0.936457	0.934195	1.13841	1.07951	1.20073
DOHH	0.95698	1.02284	1.00559	0.906835	0.982915	0.940055	0.798896	0.819534	0.727043
DOK1	0.968402	1.00959	1.04146	1.0726	1.06972	1.13851	1.25607	1.28544	1.48949
DONSON	1.03222	0.978299	0.989976	0.976502	1.02474	0.968322	0.881491	0.89803	0.969466
DOPEY1	0.973226	1.05873	0.969063	1.00497	1.02646	1.02676	1.05919	1.06876	1.1554
DOPEY2	0.982636	0.990312	1.05426	1.01958	1.05595	1.08689	1.05612	1.02563	1.06192
DPAGT1	1.00016	0.988592	1.00716	1.05859	1.06398	1.11431	1.30756	1.35928	1.31138
DPCD	0.987244	1.02193	0.993326	0.930376	0.991132	1.0241	1.40814	1.36761	1.62697
DPF2	1.01837	1.05899	0.958616	0.960199	0.930484	0.944133	0.956416	0.955643	0.969877
DPF3	0.936549	1.1055	0.959122	1.0247	1.00792	0.872006	0.971177	1.11969	0.630291
DPH1	1.03602	0.956134	0.958555	0.928782	0.888031	0.883076	0.80409	0.741165	0.73079
DPH2	0.935204	1.0417	0.988351	0.935243	0.922265	0.931195	0.826642	0.739438	0.834726
DPH5	1.02101	0.985212	0.995142	0.964417	0.979727	0.972754	0.893283	0.901907	0.908795
DPH6	0.961267	1.04808	0.99422	1.02095	0.970583	1.02752	1.08362	1.16148	0.978604
DPM1	0.988144	1.01441	0.976497	0.957774	1.02914	0.936608	0.914155	0.987454	0.880197
DPM3	1.01878	0.998764	0.966309	0.935763	0.93048	0.907125	0.959511	0.911304	0.842961
DPP3	0.978398	1.00357	1.01938	0.923018	0.923091	0.934229	0.871435	0.868758	0.887055
DPP4	1.03905	1.02681	0.925831	0.94913	0.903281	0.850708	1.13388	1.09234	1.21607
DPP7	0.970705	1.03448	0.997082	1.1785	1.06353	1.13299	1.42625	1.4219	1.31648
DPP8	0.862856	1.09703	1.0523	1.10096	0.995764	1.13608	0.837079	0.905938	0.924873
DPP9	0.997343	0.995934	1.00625	0.961967	0.944805	0.955928	1.00457	1.03022	1.0568
DPY19L1	0.990823	1.05566	0.99708	1.11807	1.08703	1.02247	1.06136	1.17246	0.966705
DPY19L3	0.959635	1.10124	0.938074	1.1792	1.09716	1.31583	1.73979	1.80076	1.87364
DPY19L4	1.00114	1.0135	0.985238	1.08335	1.11241	1.09864	1.18082	1.20009	1.29301
DPYSL2	1.01915	1.00419	0.963575	1.03821	0.984799	1.01699	1.3742	1.31425	1.35422
DPYSL3	1.017	1.00913	0.963907	0.847849	0.798495	0.82409	0.59397	0.621727	0.597134
DPYSL4	0.975531	1.03716	1.02438	1.00216	0.964771	1.03859	0.98328	0.980616	1.09155
DPYSL5	1.02097	1.01204	0.9659	0.955911	0.951545	0.93991	1.14132	1.0769	1.44843
DR1	0.985949	1.08389	0.935084	0.962794	0.951403	0.945128	1.05118	1.07954	0.945028
DRAM1	0.950737	1.00754	1.05038	1.04431	1.03331	1.14461	0.679079	0.687083	0.717177
DRAP1	0.991847	1.02076	0.990153	1.01756	0.962697	1.01389	1.14574	1.11035	1.04646
DRG1	0.987515	0.99594	1.0102	0.987971	1.00634	1.01307	0.967108	0.954073	0.958923
DRG2	1.00953	0.975855	1.00407	0.967819	0.988045	1.0116	0.965808	0.993443	0.951659
DSC1	1.27432	1.06828	0.642237	0.468648	0.987537	0.929437	0.698281	0.55377	0.821524
DSC3	1.02663	1.00018	0.972443	0.88391	1.14826	1.04792	0.952251	0.736426	1.05106
DSCC1	1.17278	0.99812	0.80518	0.838383	0.987285	0.776969	1.07154	1.12444	0.95256
DSCR3	0.977718	1.03012	0.99412	0.984808	0.988104	0.991781	0.926272	0.793284	0.953351
DSG1	1.07235	1.02372	0.913771	0.694014	1.08846	0.984534	0.830782	0.727588	2.17617
DSG2	1.04962	0.970144	0.971089	0.972029	1.00967	0.985843	0.627384	0.64021	0.608246
DSN1	1.0425	1.06134	0.947732	1.20352	1.18532	1.20032	1.4984	1.37637	1.42712
DSP	0.991918	1.03461	0.964619	0.886821	0.965518	0.907125	0.923851	0.902102	1.08258
DST	0.995208	1.00228	1.00698	1.04182	0.986425	1.03251	0.819039	0.781082	0.820622
DSTN	0.96138	0.987599	1.0764	1.00127	1.0346	1.01047	0.966312	0.975012	1.00909
DSTYK	0.975365	1.00987	1.01576	0.978332	1.01574	1.01256	1.49329	1.76193	1.72041
DTD1	0.945142	1.06787	0.990904	1.03247	1.07679	0.972655	1.05897	1.11621	1.02872
DTNA	0.986014	0.994366	1.07789	1.00741	1.06396	1.0571	1.17981	1.14815	1.31702
DTNBP1	1.00671	1.00934	1.00057	1.05527	1.03132	0.989182	1.07376	1.02416	0.931195
DTWD2	0.949047	0.924151	1.14327	0.805026	1.0519	0.868439	1.26445	1.29609	1.78522
DTX3L	1.02733	0.928717	1.03873	1.10932	1.13575	1.05286	1.00752	1.06523	1.09372
DTYMK	1.04864	0.963836	0.97538	0.967334	0.997442	0.971792	1.0877	1.11376	1.05933
DUS2	0.877906	1.12487	0.994355	1.06854	0.981003	1.05843	1.00977	1.08546	1.10857
DUS3L	0.945175	1.05278	1.00235	0.827904	0.943455	0.99725	0.939413	1.04747	1.0434
DUSP12	1.06284	0.967148	0.96746	0.966954	0.93538	0.907495	0.977466	0.976103	0.972479
DUSP14	0.925777	1.06748	1.01326	1.05646	1.0832	1.04039	0.979245	1.00024	1.13713
DUSP22	0.832723	1.15996	1.01778	1.11216	1.14167	1.11312	1.24084	1.31997	0.98714
DUSP23	1.03535	0.905405	1.02187	0.808275	0.939639	0.913866	1.09689	1.14567	0.992188
DUSP3	0.989024	0.957586	1.06092	1.06153	1.07857	1.07267	1.06757	1.05989	1.00225
DUT	1.01312	1.00608	0.987669	1.03009	1.05057	0.95631	1.11039	1.09261	1.14756
DVL1P1	1.18643	0.852102	0.952968	0.870959	0.713741	0.74205	0.996173	1.07547	0.889261
DVL2	0.985394	1.06665	0.900112	0.848702	0.917894	0.877189	0.634476	0.684658	0.605552
DVL3	1.09101	0.935671	0.965008	1.03863	0.784236	1.03977	1.22225	1.17436	0.866435
DYM	1.03331	1.03882	0.920808	0.973542	0.972291	1.0004	0.787681	0.808835	0.720233
DYNC1H1	1.00644	0.997724	0.994706	1.00871	0.981107	0.989867	0.982902	0.966387	1.01848
DYNC1I1	1.03298	1.06541	0.894082	1.10571	1.21185	0.995109	0.987134	1.14679	0.987581
DYNC1I2	0.99518	0.981114	0.992664	0.998025	0.998721	1.0354	0.996424	0.937707	0.985414
DYNC1LI1	0.997403	0.998318	0.999298	0.976248	0.993779	1.00351	0.981825	1.00514	1.0094
DYNC1LI2	0.970811	1.01657	1.0165	0.992631	1.0048	1.02745	0.903154	0.898875	0.929982
DYNC2H1	0.807575	1.05008	1.00524	1.35415	1.58989	1.20159	1.59469	1.2455	1.60068
DYNLL1	0.940892	1.0106	1.01559	1.04102	0.975726	1.0226	1.03399	0.992442	1.04076
DYNLL2	0.943632	1.06015	1.01096	0.925015	0.939142	0.918712	1.12714	1.1425	1.17584
DYNLRB1	1.02447	0.931764	1.03627	0.790104	0.778855	0.704377	0.891686	0.999986	0.907358
DYNLT1	1.071	0.992268	0.930772	0.951416	0.879461	0.909946	1.02446	0.965747	1.01409
DYNLT3	0.989567	1.0058	1.00819	1.09647	1.04584	1.10482	0.905975	0.956206	0.93045
DYRK1A	0.970735	0.997126	1.03909	0.989215	0.996862	1.07743	1.15345	1.14894	1.30277
DYSF	0.961365	1.01137	1.04365	0.900218	0.975241	0.925371	0.474105	0.495153	0.467005
E2F3	1.16415	0.966474	0.853433	0.717317	1.00636	0.883247	0.95729	1.15882	0.932811
E2F4	1.01718	1.04056	0.939087	0.95419	0.909123	0.995603	0.687558	0.653747	0.587181
EARS2	1.04821	0.960287	0.990859	0.946861	0.911236	0.956327	0.888105	0.916181	0.812936
EBAG9	0.999714	1.01465	0.987145	1.0346	1.10018	1.03399	1.14663	1.03414	1.049
EBNA1BP2	1.04955	0.997736	0.951861	0.932286	0.914826	0.897386	1.00727	1.01812	1.08093
EBP	1.06455	1.01424	0.914118	1.02851	1.08579	0.974777	1.17968	1.17591	1.05853
ECD	0.924763	1.20024	0.869573	1.06596	1.02535	1.06651	1.00893	0.96608	1.0625
ECE1	1.01821	1.00013	0.980642	0.975851	0.916438	0.986276	1.09242	1.07184	1.05226
ECH1	0.995601	1.03642	0.979215	1.03044	0.981314	1.01122	0.937349	0.924883	0.879117
ECHDC1	0.992865	0.98063	1.06162	0.972557	0.974321	1.03888	1.04019	0.970804	1.02404
ECHDC3	0.977204	1.01146	1.02151	1.12248	1.16306	1.15354	0.939771	0.990673	0.915118
ECHS1	0.974321	0.998872	1.04025	1.0021	1.02538	1.04019	0.907591	0.895458	0.916473
ECI1	1.04069	0.971442	0.987864	0.86786	0.87896	0.85434	1.02649	1.03122	0.992227
ECI2	0.996308	0.979145	1.04205	0.945995	0.98352	0.982901	1.05233	1.07083	1.13723
ECM1	0.990105	1.04575	0.988379	1.24931	1.43243	1.33333	1.12849	1.19897	1.25843
ECM29	1.01302	0.98525	0.989978	0.996367	0.993067	0.992063	0.88442	0.879335	0.865181
ECSIT	1.03465	0.979821	0.984065	0.850289	0.735359	0.814579	0.803337	0.853433	0.728296
EDC3	0.999661	1.00503	0.95975	0.944072	0.992853	0.952654	0.76885	0.764945	0.631769
EDC4	1.00838	0.979252	1.00942	1.01276	1.0295	1.04106	1.14496	1.14205	1.21667
EDEM3	0.997566	1.00548	1.00524	1.07411	1.16091	1.09655	1.15814	1.14954	1.04852
EDF1	0.970872	0.980339	1.0869	0.919459	1.04802	0.964726	1.11512	1.17509	1.36357
EDIL3	0.94348	1.02313	1.04053	0.992024	1.01813	0.976936	0.931752	0.929038	1.15351
EDRF1	1.05232	0.984072	0.960914	0.979407	0.986842	0.95236	0.833989	0.848195	0.863086
EEA1	1.00703	0.995393	1.00841	1.02257	1.01641	1.01005	1.14536	1.1265	1.10712
EED	1.07299	0.966304	0.956877	0.963327	0.889291	0.913639	1.00471	1.07246	1.0444
EEF1A1	1.00695	0.974766	1.02272	0.944455	0.966147	0.936195	0.98351	0.963252	1.04301
EEF1A2	1.03422	0.955719	1.01855	0.805308	0.836747	0.820358	0.691154	0.683027	0.699354
EEF1B2	0.987268	0.992341	1.02679	0.959889	1.02283	0.953776	0.829561	0.840422	0.730035
EEF1D	1.02125	0.972433	0.999899	0.940636	0.942639	0.94549	0.893323	0.918005	0.801521
EEF1E1	0.987784	0.978049	1.0392	1.06552	1.05813	1.0763	1.19374	1.1619	1.05837
EEF1G	1.02652	0.965525	1.00178	0.883393	0.876118	0.874825	0.837918	0.828181	0.812647
EEF2	1.01764	0.986244	1.00215	0.963839	0.949498	0.932992	0.931925	0.926964	0.874458
EEF2K	1.02265	1.01973	0.969082	0.95869	0.978769	0.899898	0.65108	0.685375	0.566704
EEFSEC	0.995517	1.01017	0.990152	1.02566	1.01715	1.01539	1.14928	1.18443	1.1837
EFCAB14	1.04587	0.953647	1.00141	0.940429	0.974458	0.900782	0.535217	0.55161	0.488125
EFEMP2	1.12543	0.886149	0.984922	1.37607	1.45496	1.30669	0.752064	1.14497	0.631638
EFHD1	0.903735	0.985461	1.12733	1.04041	1.20231	1.11783	0.370774	0.431839	0.33963
EFHD2	1.00845	0.989829	1.01004	0.88877	0.908128	0.885317	0.887813	0.883389	0.809262
EFL1	0.992551	1.01399	0.991845	1.09184	1.05539	1.06589	1.10486	1.10259	1.06437
EFNB1	0.925511	1.0092	1.05937	1.34858	1.38496	1.36456	1.26082	1.25873	1.21579
EFNB2	0.942475	0.996234	1.07208	1.01678	1.02489	0.979046	1.10951	0.959816	1.1614
EFR3A	1.03061	0.975409	1.00943	0.962546	0.974948	0.913007	0.773516	0.750742	0.833454
EFTUD2	1.02412	1.0068	0.960508	0.958752	0.927522	0.935854	0.957276	0.949164	1.00361
EGFL7	1.07271	0.885295	1.04558	1.24179	1.3444	1.12865	0.887976	0.979766	1.2466
EGFR	1.04995	0.973632	0.980404	0.966231	1.00866	1.01194	1.25712	1.26738	1.26856
EGLN1	1.00009	0.998265	0.986202	1.04201	1.02584	1.05445	1.18875	1.19765	1.31188
EHBP1	0.978591	1.01255	0.994907	1.01996	1.06078	1.04558	0.993117	0.995474	1.00177
EHBP1L1	1.00025	0.997773	0.998216	0.967348	1.00074	0.976995	1.2215	1.20533	1.32571
EHD1	1.0312	0.950991	1.01414	0.90066	0.901456	0.893602	0.845294	0.810092	0.781906
EHD2	0.983626	0.947375	1.07508	1.0512	1.09262	1.06804	0.84162	0.804701	0.809706
EHD3	0.952204	1.0091	1.01662	0.980261	0.949821	0.944606	0.990173	0.914433	1.03304
EHD4	0.987574	0.987506	1.02379	0.942548	0.958502	0.927423	0.416286	0.416779	0.363433
EHHADH	0.997403	0.978329	1.03037	1.09254	1.10401	1.07805	1.03013	1.04134	1.05887
EHMT1	1.03136	0.9846	0.984614	0.893689	0.85055	0.864101	1.04505	1.03416	1.0195
EHMT2	0.892926	1.09912	1.01596	0.98479	0.672952	0.722661	0.838412	0.920878	0.795442
EI24	0.940205	1.07442	0.988655	1.21487	1.28158	1.23326	0.935459	0.989425	0.888289
EID2	1.10124	0.914989	0.980861	1.05356	1.06372	0.852127	0.983323	1.08599	1.3305
EIF1AD	0.995106	0.997327	0.99713	0.979691	0.973782	0.912167	0.615708	0.633179	0.547573
EIF1AX	1.00537	0.993134	0.999861	0.959345	0.988488	0.954424	0.976968	1.02801	0.957154
EIF1B	1.02536	0.951465	1.01696	0.983428	1.01411	0.992589	0.903174	1.01122	0.958366
EIF2A	0.984205	0.991156	1.03463	1.06244	1.05671	1.04716	0.989368	0.961307	1.07993
EIF2AK2	1.02879	0.963417	1.02438	0.980532	1.01472	0.938763	1.03373	1.09033	1.13572
EIF2AK3	1.05101	1.02324	0.916801	0.968664	0.839942	0.90252	0.731306	0.656361	0.832328
EIF2AK4	1.0008	0.985659	1.01854	1.00602	1.067	1.04221	1.06769	1.07703	1.05084
EIF2B1	1.00667	1.00419	1.00094	0.999746	0.999276	1.00278	0.894445	0.939805	0.892745
EIF2B2	1.0055	0.990989	0.990632	0.9613	0.965262	0.967351	1.00312	1.02641	1.07367
EIF2B3	1.01521	0.996538	0.992972	0.975312	0.953211	0.981274	1.07746	1.06174	1.06772
EIF2B4	0.998679	0.998393	1.01325	0.99869	1.00603	1.02062	1.11244	1.12278	1.0565
EIF2B5	1.00134	0.994557	0.968552	0.974672	0.970464	0.972979	1.08767	1.10591	0.813889
EIF2D	1.01295	0.982913	1.00377	0.959086	0.946321	0.93468	0.847413	0.829939	0.871012
EIF2S1	1.0081	1.00817	0.986849	0.941312	0.960065	0.984979	1.00648	1.01886	0.982023
EIF2S2	1.01334	0.994562	1.01355	0.976989	0.96901	0.980732	0.993632	0.986304	0.974964
EIF2S3	1.02644	0.972959	0.999962	0.949225	0.932486	0.927415	1.01046	1.01868	1.01053
EIF3A	1.01445	0.988821	0.988848	0.978042	0.973935	0.976811	1.0385	1.01503	1.03745
EIF3B	1.01463	0.996477	0.988843	0.976484	0.96438	0.992615	1.04823	1.05877	1.07392
EIF3C	1.01646	0.994176	0.993151	0.970328	0.967086	0.9602	1.04405	1.03505	1.06923
EIF3D	1.02393	0.984515	1.00588	0.984979	0.923018	0.94916	0.98153	0.987206	1.07397
EIF3E	1.01682	0.992541	0.991852	0.955307	0.967889	0.969117	1.0502	1.02376	0.954103
EIF3F	1.00262	1.00343	1.00844	0.979246	0.998504	0.971139	1.00495	1.03433	0.850641
EIF3G	1.0075	0.993055	0.989547	0.98535	0.933959	0.980882	1.02393	1.06568	0.994027
EIF3H	1.00541	0.996214	0.992727	0.983356	0.970579	0.981044	1.04722	1.02082	1.02586
EIF3I	1.02141	0.968121	0.984829	0.939826	0.901842	0.953625	1.04428	1.07977	1.01218
EIF3J	1.00797	0.978255	0.992148	0.91589	0.938065	0.939087	1.00471	1.04777	0.94215
EIF3K	1.0211	1.00398	0.988824	0.965542	0.964723	0.948538	1.02873	1.0262	0.93777
EIF3L	1.01319	1.00098	0.995559	0.953389	0.974382	0.955622	1.04495	1.0449	1.01687
EIF3M	1.0032	1.01026	0.99448	1.01899	0.96132	1.01071	1.00214	1.03101	0.995847
EIF4A1	1.02606	0.999777	0.976421	0.937175	0.913784	0.951696	1.04784	1.11225	1.04632
EIF4A2	0.986903	1.05523	0.995508	1.09342	0.975668	1.04839	1.0101	0.973909	0.992241
EIF4A3	1.02299	1.01287	0.956506	0.962076	0.946311	0.965215	1.01752	1.04152	1.01506
EIF4B	1.02273	0.996664	0.991817	1.00179	1.00439	1.00325	1.01829	1.02236	1.01605
EIF4E	1.01508	0.967738	1.00333	1.01416	0.978173	1.04221	1.12405	1.13776	1.05205
EIF4E2	1.02097	0.976401	1.00385	0.95015	0.964917	0.957639	0.882979	0.903305	0.941825
EIF4EBP1	1.03429	1.00722	0.955054	0.778795	0.892817	0.948135	0.515393	0.523397	0.470876
EIF4EBP2	0.938942	1.03602	1.03267	0.849722	0.996385	1.07819	0.616005	0.514957	0.570104
EIF4ENIF1	0.99116	0.985788	1.02747	1.11465	1.09115	1.11605	1.16915	1.23821	1.31208
EIF4G1	1.01855	0.974189	0.995651	1.01223	1.00786	1.02426	1.0245	1.00783	1.07506
EIF4G2	1.00116	1.00002	0.993378	0.980143	0.999127	0.988248	1.11709	1.13091	1.15789
EIF4G3	1.01285	1.00511	0.997121	1.07049	1.04375	1.06924	1.10481	1.09782	1.17515
EIF4H	0.987512	1.00858	1.02376	1.00853	0.998775	1.02802	1.0479	1.0135	1.12595
EIF5	1.01814	1.00334	1.01838	1.03828	1.03166	1.02835	1.04254	1.0309	0.972225
EIF5A	1.0176	0.975306	1.00413	0.96193	1.0032	0.975226	0.900228	0.91568	0.82954
EIF5B	0.996491	1.00895	0.978488	0.996343	1.00842	1.0175	1.01295	1.02049	0.998515
EIF6	0.971327	1.01391	1.00619	0.993584	1.05888	1.07057	1.1075	1.09398	1.15541
EIPR1	0.959158	0.999219	1.04681	1.05968	1.10212	1.1158	1.10013	1.05287	1.08311
ELAC2	1.04661	0.974125	0.969342	0.962812	0.987533	0.944583	0.818328	0.818165	0.802805
ELAVL1	0.999795	1.00928	0.987138	0.927365	0.900269	0.908421	1.20362	1.15139	1.2806
ELF1	1.04898	1.00431	0.945655	0.956278	1.14111	1.06482	0.966433	0.952912	0.715821
ELL	0.996856	1.01782	0.966947	0.913034	0.939813	0.951998	0.850055	0.791863	0.874833
ELMO2	0.975998	1.01094	1.00623	1.09827	1.09896	1.10033	1.02993	1.01303	1.03335
ELMOD2	0.957101	1.05005	0.990432	1.02878	0.983091	1.03249	1.23657	1.28102	1.3145
ELMSAN1	0.977867	1.03176	1.00479	1.06543	0.991327	1.01387	0.957683	0.911815	1.07456
ELOA	1.03882	1.02828	0.940765	0.999435	0.988728	0.982	0.777469	0.672944	0.664538
ELOB	0.986945	1.01354	1.00933	0.995285	1.06363	1.01315	0.997489	1.01726	0.950703
ELOC	1.00739	0.997724	0.949365	0.942627	0.964203	0.973755	0.938328	1.02937	0.829201
ELOVL1	1.00432	0.998364	0.996325	0.963123	0.979295	1.10182	1.01245	1.08095	1.17922
ELOVL5	0.940568	1.09464	0.966882	0.95278	0.983343	0.901146	0.768025	0.832924	0.80117
ELP2	0.980366	1.01244	1.00827	0.994982	0.990557	0.972646	0.934842	0.943867	0.955586
ELP3	1.0336	0.980176	0.950951	0.975316	1.01488	1.00217	0.897468	0.90083	0.940726
ELP4	1.03287	0.982085	0.985218	1.01313	0.970565	0.889509	0.976127	0.884543	0.926191
ELP5	1.02116	0.997438	0.97962	0.970534	0.986557	0.966657	0.881638	0.869765	0.76053
ELP6	0.978178	1.00295	1.0243	0.927036	0.92049	1.05274	0.910831	0.943606	0.980586
EMC1	1.02227	0.988737	0.979996	0.987611	1.00343	1.00234	1.23485	1.23381	1.31443
EMC10	1.00069	0.970641	1.03764	0.98803	1.00361	0.997681	1.11775	1.1758	1.1815
EMC2	0.996076	1.02174	0.997523	1.07372	1.01501	0.998823	1.19948	1.20101	1.28764
EMC3	0.991015	0.99495	1.02085	1.03827	1.01681	0.976509	1.29357	1.32143	1.44195
EMC4	1.01451	1.04124	0.949697	1.00456	1.05123	0.944632	1.23515	1.20788	1.24155
EMC6	0.952747	1.01496	1.03721	0.997108	0.986041	1.00083	1.2214	1.2253	1.37727
EMC7	0.983419	1.01195	1.00819	1.02022	1.07194	1.06147	1.25718	1.26387	1.17422
EMC8	0.95033	1.01515	1.03629	1.04171	1.03467	1.03872	1.22665	1.27339	1.19084
EMD	1.01316	0.98238	0.996062	0.991569	0.953421	0.976341	1.14358	1.15862	1.09147
EMG1	1.07413	0.984808	0.945847	0.947948	0.901788	0.944571	1.05693	1.08785	1.01037
EMILIN2	1.05115	0.923499	1.02804	1.56658	1.41726	1.43144	1.2047	1.12499	1.25042
EML1	1.0396	0.998138	0.957423	1.05301	1.0134	0.936686	1.36677	1.31742	1.36494
EML2	1.01989	0.976644	0.996622	1.10179	1.1092	1.1167	1.64829	1.61774	1.63038
EML3	0.980441	1.00849	1.01817	0.931195	0.971932	0.952921	1.07866	1.09372	1.14099
EML4	1.01679	0.998197	0.972834	1.06381	1.03879	1.08436	1.34182	1.39001	1.30285
EMSY	0.979211	1.02443	0.963553	0.928681	0.904116	0.889644	1.10162	0.780429	1.07035
ENAH	0.945154	0.980094	1.05752	1.02399	1.08291	1.10821	0.71557	0.727125	0.713236
ENC1	0.974894	0.99378	1.03803	1.01666	1.02539	1.01204	1.26806	1.35507	1.52315
ENDOD1	0.9844	0.964622	1.03937	0.940739	1.01957	0.920541	1.23401	1.26393	1.37455
ENDOG	1.032	0.961066	1.00903	1.02528	0.982937	1.04042	1.3257	1.31483	1.40717
ENG	1.02426	0.949203	1.03073	0.95189	0.811476	0.9635	0.718622	0.766543	0.601725
ENGASE	0.967678	1.02665	0.995672	1.03731	0.964761	1.03482	1.08606	1.12482	1.23217
ENO1	1.02629	0.992249	0.977705	0.950666	0.939273	0.944629	0.935506	0.909682	0.894315
ENO2	0.99996	0.998508	0.99279	1.19235	1.21306	1.17273	1.61297	1.65479	1.53308
ENO3	1.11064	0.905278	0.980035	0.961495	0.762832	0.967296	0.888376	0.865794	0.653804
ENOPH1	0.994472	0.993761	1.01153	0.994178	1.0084	1.05551	0.794851	0.796586	0.75884
ENOSF1	0.998829	1.01903	0.98252	0.915723	1.00853	0.942486	1.13683	1.1084	1.09537
ENPP4	1.01084	1.00852	0.994664	1.15744	1.17123	1.17274	1.24125	1.14128	1.11251
ENSA	0.988054	1.02968	0.993838	0.961974	0.969697	1.03319	0.8544	0.81269	0.956961
ENTPD4	0.941128	1.0905	0.970758	1.16693	1.11232	1.22586	1.04451	1.01296	1.07152
ENTPD7	1.08213	0.902052	1.01498	1.09804	1.0973	1.13361	0.596119	0.61443	0.475049
ENY2	1.04753	0.982667	0.949448	1.08292	0.984448	0.919508	1.0892	1.10678	0.817638
EOGT	0.959453	0.987611	1.05184	1.09557	1.12535	1.12137	1.29967	1.26101	1.39814
EP400	1.07572	0.92217	1.00194	0.949087	0.996949	0.98945	0.852661	0.797415	0.930478
EPB41	0.998422	1.01935	0.982494	1.02231	1.0109	1.0304	0.853744	0.869689	0.923885
EPB41L1	0.969065	1.00274	1.05271	1.09061	1.14618	1.10043	1.20965	1.23749	1.35383
EPB41L2	1.05286	0.963086	0.975837	0.72898	0.769418	0.72669	0.402637	0.397681	0.401966
EPB41L3	1.00663	0.953582	1.04011	1.03551	1.12872	1.05404	0.610672	0.638283	0.63524
EPB41L4A	1.29827	0.863447	0.813901	0.849547	0.80385	0.777978	1.27056	1.31489	1.1084
EPB41L5	1.02646	0.976033	0.998947	1.01529	1.08012	1.05478	0.812805	0.774763	0.835857
EPCAM	1.12722	0.938936	0.925303	0.529889	0.546454	0.581624	0.320312	0.301574	0.275152
EPDR1	0.950811	1.01467	1.03171	1.24453	1.24743	1.22753	1.36003	1.32922	1.31705
EPG5	1.03073	0.972002	1.00994	1.17183	1.166	1.12306	1.13606	1.19457	1.20589
EPHA2	1.02157	0.970611	0.992677	0.955332	0.942058	0.939786	0.929779	0.938725	0.952933
EPHA5	0.817132	1.17469	1.01937	0.985212	0.998607	1.12833	0.763105	0.868706	0.779836
EPHB2	1.03543	0.9949	0.966819	0.990433	0.914482	0.920505	0.633112	0.612745	0.6051
EPHB4	1.0597	0.962712	0.992805	1.05584	1.099	1.06951	0.996558	0.997092	0.900876
EPHB6	1.01449	1.02452	0.959639	0.954443	0.922684	0.873496	1.01568	1.08256	1.11112
EPHX1	0.963158	0.976665	1.07297	1.06189	1.12742	1.13559	1.23779	1.32806	1.30088
EPHX2	0.984875	0.944147	1.06517	1.03641	1.07765	1.02121	1.03419	0.970729	0.965107
EPHX4	0.994923	0.969837	1.04146	1.0705	1.07327	1.09276	1.36444	1.37895	1.2697
EPM2AIP1	0.982123	1.03146	0.968335	1.10417	1.08456	1.09301	0.902525	0.936628	0.921718
EPN1	0.992479	0.997315	0.991291	0.949841	0.937454	0.991366	0.713275	0.749465	0.66999
EPN2	0.999202	0.946674	0.961575	0.995509	1.01155	1.06639	1.1081	0.995638	0.9654
EPPK1	0.955345	1.05658	0.991002	0.790109	0.836029	0.833146	0.708322	0.695008	0.685841
EPRS	1.01817	0.990336	1.00234	1.03009	1.05547	1.058	1.09177	1.09557	1.15364
EPS15	0.997518	1.00703	1.01003	1.03328	1.0466	1.11595	0.912222	0.923637	0.840715
EPS15L1	1.04495	0.994279	0.956037	0.986537	0.918823	0.980837	1.03215	1.05116	0.893022
EPS8	1.04393	0.97247	0.963184	1.00979	0.980725	0.952927	0.708499	0.681911	0.611728
EPS8L2	0.99018	0.996969	1.02628	1.07833	1.07802	1.08296	1.10906	1.1168	1.07834
ERAL1	1.02492	0.963364	1.02211	0.996889	1.02481	0.963662	0.758116	0.729247	0.81522
ERAP1	1.00061	0.979876	1.01105	1.11198	1.09153	1.0577	1.03288	1.03165	0.981377
ERAP2	1.00693	0.997368	0.993905	1.02291	1.05487	1.04987	1.31078	1.36377	1.35882
ERBB2	0.973524	0.999382	1.00538	1.04248	1.10548	1.06107	0.681482	0.683489	0.719046
ERBIN	0.965267	0.999313	1.06026	1.0974	1.14624	1.15892	0.855947	0.850112	0.858673
ERC1	0.984893	1.00244	1.00802	1.03415	1.04352	1.0437	0.786524	0.800093	0.77756
ERCC2	1.01544	1.01445	0.985743	0.974561	1.01501	0.993368	1.10333	1.08556	1.1865
ERCC3	0.985089	1.03969	0.997391	0.925904	0.962168	1.01571	1.14653	1.15025	1.20775
ERCC4	0.989601	1.02357	0.965619	1.04039	0.938475	0.972317	0.860793	0.920174	0.917835
ERCC5	1.0267	1.01177	0.957765	1.06585	1.08855	1.06718	1.10727	1.14279	1.09927
ERCC6	0.980328	1.06221	0.957215	0.832483	0.892473	0.996268	1.05802	1.1533	1.17644
ERGIC1	0.991878	0.979492	0.998668	0.989603	0.97936	1.00769	1.1489	1.21128	1.10492
ERGIC2	1.02053	0.94576	1.00312	1.0509	1.0608	0.883925	1.0672	1.12517	0.771759
ERGIC3	1.01536	0.993452	0.999498	1.06095	1.07532	1.02967	1.05676	1.03171	1.09251
ERH	0.990753	1.03716	0.976715	0.981619	0.916959	0.947205	1.05222	1.03603	0.948155
ERI1	1.02133	1.00995	0.967783	0.879526	0.887772	0.836921	1.01851	0.973501	1.03467
ERICH1	1.05873	1.00865	0.926842	0.928255	0.828754	0.956636	0.983434	1.08555	0.8818
ERICH5	0.93834	1.01916	1.05175	0.989157	1.06371	0.981894	0.622849	0.624201	0.630643
ERLEC1	1.00682	1.00518	0.989416	1.11982	1.07045	1.07477	1.1245	1.0621	1.21486
ERLIN1	1.00031	1.02783	0.970526	1.18769	1.29949	1.22355	1.611	1.68807	1.66725
ERLIN2	0.966087	1.01781	1.01551	1.11281	1.10599	1.15389	1.91147	1.93863	1.99051
ERMP1	0.977606	1.02284	0.982883	1.26387	1.18244	1.30331	1.32995	1.30263	1.35086
ERO1A	1.02107	0.992725	0.993913	0.900852	0.935775	0.884515	1.43575	1.42459	1.44481
ERP29	1.001	0.980977	0.980533	0.964154	0.998624	0.991374	1.31065	1.30823	1.3042
ERP44	0.987193	1.01455	0.995414	1.04086	1.02743	1.07121	0.945691	0.947385	0.874289
ESD	1.00861	0.960289	1.03526	0.948301	0.947438	0.973603	1.06633	1.11589	1.158
ESF1	1.03395	0.956246	0.99402	0.825307	0.891704	0.975399	0.994596	1.0087	1.0455
ESRP2	1.14345	0.970687	0.872279	0.66563	0.694177	0.640389	0.639093	0.564959	0.585844
ESRRA	0.864054	1.116	1.03025	1.11969	0.797808	1.13172	0.842574	0.807895	0.783359
ESYT1	0.985066	1.00407	1.02032	1.06698	1.08085	1.06295	0.893713	0.893656	0.906073
ESYT2	1.0153	1.00007	0.965713	1.00038	0.99558	0.986199	1.17081	1.1805	1.18414
ETF1	1.01226	0.990138	1.00566	0.986997	0.982861	0.967454	0.909745	0.913413	0.84913
ETFA	0.995001	0.971755	1.02954	0.974933	1.00064	0.977285	0.933757	0.907523	0.875723
ETFB	1.00305	0.979605	1.02347	0.962862	1.0071	0.972762	0.919968	0.904618	0.963049
ETFDH	0.983249	0.996802	1.01764	1.02407	1.07566	1.03876	0.991315	0.966201	0.975835
ETHE1	0.985154	1.00077	1.00867	1.15664	1.16624	1.1901	0.959129	0.968746	0.89715
ETNK2	0.983942	1.03338	0.984572	0.94418	1.00078	1.0168	0.976971	0.982977	0.939206
ETV6	1.01566	1.04736	0.949919	1.09266	1.05249	1.08209	0.606444	0.639909	0.525921
EVI5	1.01757	0.999917	0.982988	0.970878	1.02863	0.98757	0.568345	0.634687	0.559404
EVI5L	0.961476	1.02137	1.0227	0.641181	0.629617	0.648494	1.02335	0.994208	1.03459
EVL	1.02799	0.967847	1.00585	0.919365	0.840951	0.841522	0.562525	0.510651	0.559676
EVPL	1.06828	0.99308	0.943383	0.922924	0.926877	0.903759	0.766323	0.761835	0.715975
EWSR1	1.04928	0.948758	0.982632	0.924648	0.908365	0.883754	1.16368	1.11276	1.37108
EXD2	1.00438	0.982067	1.01522	0.89206	0.935719	0.915131	0.482074	0.528807	0.467276
EXOC1	0.97691	0.987233	1.0191	1.08042	1.09691	1.09564	1.02293	1.02847	1.03236
EXOC2	0.971012	0.987948	1.0476	1.07459	1.07693	1.08615	1.05991	1.05404	1.04711
EXOC3	1.00021	0.999409	0.998301	1.06615	1.08962	1.08053	1.00458	0.989686	1.04649
EXOC4	0.969365	1.01003	1.00115	1.05624	1.09823	1.05618	1.00544	0.983045	1.03732
EXOC5	0.978195	1.01823	1.01416	1.05793	1.06183	1.03559	0.991013	0.969423	0.976578
EXOC6	0.988867	0.998483	1.01119	1.11251	1.07176	1.08293	1.21029	1.20127	1.27162
EXOC6B	0.986495	1.02019	0.994571	1.06273	1.11478	1.08807	0.900713	0.880923	0.917281
EXOC7	0.979918	0.99298	1.02769	1.09532	1.10848	1.07536	0.982463	0.98149	0.955937
EXOC8	0.979738	1.00947	1.01788	1.09208	1.0973	1.09717	1.04661	1.0516	1.04776
EXOG	0.966851	0.999619	1.02022	1.0394	1.03941	0.986544	0.919503	0.909159	0.950601
EXOSC1	1.04797	1.00567	0.942276	0.89985	0.841705	0.863427	0.96256	0.982615	1.04191
EXOSC10	1.01198	0.997211	0.961503	0.924843	0.940599	0.944583	1.00707	0.976516	1.13752
EXOSC2	1.04526	1.02589	0.950222	0.879753	0.867722	0.89292	0.932556	0.947291	0.927616
EXOSC3	1.03216	1.03701	0.974677	0.847837	0.879868	0.833012	1.03049	0.957683	0.966087
EXOSC4	1.04851	1.03084	0.937187	0.929816	0.891479	0.932742	0.96742	0.97895	0.867523
EXOSC5	1.03098	1.02258	0.954285	0.913716	0.927546	0.970819	0.980538	0.959499	0.956951
EXOSC6	0.999491	1.01845	0.974288	0.921037	0.939575	0.927022	0.920334	0.895629	0.908494
EXOSC7	1.03089	1.01411	0.952422	0.911502	0.885641	0.860803	0.919013	0.960836	0.985267
EXOSC8	0.999738	0.980231	0.980306	0.900426	0.852417	0.947016	0.952791	0.940708	0.872721
EXOSC9	1.00034	1.03712	0.963817	0.908853	0.912439	0.906095	0.97143	0.996322	1.00783
EXPH5	0.921194	1.25989	0.808542	1.01671	0.929271	1.20573	1.56139	1.55345	1.23402
EXT2	1.06472	1.0014	0.976179	1.05229	1.02745	1.04039	1.14892	1.07294	1.21038
EXTL3	1.01936	1.01749	0.961789	0.806392	0.773148	0.849188	0.674308	0.707793	0.59541
EZR	0.998838	0.968106	1.03403	0.952976	0.979442	0.948169	0.956404	0.939994	0.985435
F11R	1.01905	0.998605	0.977482	0.972123	0.923264	1.01492	0.493543	0.496993	0.4606
F13A1	0.928375	1.07896	1.0302	0.973382	1.07872	1.07528	1.19125	1.35284	1.26938
F2	1.02584	0.904727	1.03808	1.13308	1.13113	1.06663	1.25946	1.3519	1.17208
F2RL1	0.948996	1.04899	1.00289	0.889642	0.819515	0.874302	0.73162	0.764638	0.780445
F5	1.04677	0.93602	1.06286	1.03373	1.09817	1.02567	1.38389	1.46479	1.48137
FABP5	1.03246	0.970002	1.01229	0.806026	0.888025	0.862361	0.727296	0.792344	0.881331
FADD	1.00341	1.12139	0.824489	1.24185	1.18767	0.987848	1.2804	1.4451	1.04343
FADS1	1.10007	1.00063	0.888757	0.951977	1.06796	0.765812	1.40129	1.13717	0.844591
FADS2	0.966721	1.04734	0.996726	1.14516	0.985422	1.1507	1.27344	1.48873	1.24564
FADS3	1.03469	0.977672	0.992698	1.04361	1.06599	1.06554	1.26763	1.25087	1.36597
FAF1	1.04163	1.00569	0.963759	0.991867	0.984682	0.979751	0.918501	0.936155	0.953726
FAF2	1.00333	0.997108	0.998423	0.961152	0.917708	0.937326	0.956315	0.978044	0.882334
FAH	0.978788	0.999714	1.02545	1.108	1.1353	1.18803	1.33776	1.3479	1.47048
FAHD1	0.995883	0.978485	1.03337	0.967008	0.946725	0.971213	0.993556	0.982409	0.984433
FAHD2A	0.98837	0.954994	1.07818	1.04083	1.04581	1.06757	0.977907	0.945086	0.996107
FAM103A1	1.02379	0.930144	1.05206	0.976554	1.01596	0.893269	1.1298	1.10787	1.89821
FAM105A	0.954202	0.996306	1.05871	1.12575	1.26729	1.17681	1.14448	1.36866	1.37002
FAM107B	1.01375	0.999526	1.0038	1.05333	1.13347	1.24006	0.704795	0.657859	0.713838
FAM109A	0.997658	1.04613	0.955125	1.08134	0.951522	1.00321	1.01583	0.994668	0.981925
FAM110B	1.09157	0.964768	0.930807	1.05717	0.921348	0.991952	1.04866	0.992	0.890825
FAM110C	1.00809	1.04285	0.946893	0.546171	0.557148	0.584856	0.628685	0.580354	0.461788
FAM111A	1.17287	0.926443	0.884869	0.966296	0.935488	0.828609	1.00557	0.828328	0.966891
FAM114A1	1.001	0.970974	0.986632	0.943981	0.955872	0.987459	0.962322	0.997382	0.796576
FAM114A2	0.984822	0.989891	0.994538	0.968957	0.992646	1.03474	0.992831	1.00608	0.939805
FAM117A	0.896492	1.03896	1.07755	1.19636	1.0001	1.17693	1.09581	1.14396	1.34895
FAM117B	0.982406	1.03972	0.977801	1.14032	1.07754	1.12741	1.26318	1.14748	1.14481
FAM118A	1.06043	0.958818	0.979271	0.928616	1.01733	0.998578	1.00735	0.806985	0.976058
FAM120A	1.04129	0.975917	0.983785	0.972812	0.95577	0.951474	0.838704	0.820399	0.891939
FAM120B	0.976316	0.994504	1.03782	0.976154	0.979933	0.998432	0.824437	0.787862	0.879613
FAM120C	1.06127	0.960376	0.979875	1.01747	0.979781	0.991947	1.05051	1.00938	0.983285
FAM126A	1.02703	0.976799	0.997496	0.984048	0.934952	1.01435	0.791737	0.71625	0.737883
FAM127A	0.969039	0.980034	1.05389	0.980827	1.03006	0.961019	0.984743	0.957385	0.869643
FAM129A	1.08372	0.982166	0.929626	0.842452	0.872159	0.84065	0.818758	0.8696	0.778528
FAM129B	0.991257	0.992104	1.00113	1.04819	1.007	1.02097	0.927857	0.914072	0.873387
FAM133B	1.07179	1.04036	0.877441	0.925571	0.964126	0.898409	1.02084	0.941326	1.03252
FAM134A	0.932377	1.06264	1.05753	0.999975	1.14077	1.0418	1.30193	1.31821	1.12233
FAM134C	0.995167	1.02302	0.986285	1.03483	1.03418	1.00184	1.1809	1.17698	1.1928
FAM135A	1.02318	1.04446	0.934352	1.10175	1.03715	1.09683	1.11704	1.07355	1.37386
FAM136A	1.06094	0.947085	0.990547	0.873409	0.977909	0.943601	0.746613	0.712273	0.74345
FAM160A1	0.971724	1.02509	1.00746	0.994852	0.971503	1.02545	0.864608	0.901559	0.962399
FAM160A2	1.02013	1.0047	0.974876	1.08711	0.94609	0.995	0.984019	0.975155	0.978335
FAM160B1	0.9446	1.02886	1.03408	1.05258	1.00204	1.1906	0.763388	0.895687	0.885902
FAM162A	1.04498	0.968249	0.980754	1.03132	1.02939	1.06448	0.986458	1.05724	0.788365
FAM168A	0.944046	0.95969	1.11017	1.0432	1.15079	1.01903	1.00101	1.01597	1.49163
FAM169A	0.955101	1.0249	1.01883	1.14602	1.10574	1.18944	1.09459	1.13187	1.00414
FAM171A1	0.953468	0.999845	1.05568	1.0803	1.10369	1.17686	1.10673	1.12004	1.13329
[truncated: 5,047 more rows]

## Sheet: readme
zebrafish CKAP4 KD confirmation
Per each single protein, expression ratios were calculated by dividing the protein expressions (intensity) by the average intensity of the untreated samples
For example, for the protein CKAP4: MO control 1 ratio = MO control 1 intensity / average intensities of untreated 1-2-3
MO control 1 = morpholino control, sample 1
MO control 2 = morpholino control, sample 2
MO control 3 = morpholino control, sample 3
CKAP4 KD MO 1 = CKAP4 morpholino knock-down, sample 1
CKAP4 KD MO 2 = CKAP4 morpholino knock-down, sample 1
CKAP4 KD MO 3 = CKAP4 morpholino knock-down, sample 1
untreated, 1 = untreated, sample 1
untreated, 2 = untreated, sample 2
untreated, 3 = untreated, sample 3
HPOD CKAP4 KD proteomics
Per each single protein, expression ratios were calculated by dividing the protein expressions (intensity) by the average intensity of the untreated samples
For example, for the protein CKAP4: HPOD CKAP4 KD 1 ratio = HPOD CKAP4 KD 1 intensity / average intensities of HPOD controls 1-2-3
HPOD control 1 = human podocytes untreated, sample 1
HPOD control 2 = human podocytes untreated, sample 2
HPOD control 3 = human podocytes untreated, sample 3
HPOD scr 1 = human podocytes treated with scramble virus, sample 1
HPOD scr 2 = human podocytes treated with scramble virus, sample 1
HPOD scr 3 = human podocytes treated with scramble virus, sample 1
HPOD CKAP4 KD 1 = human podocytes treated with CKAP4 knock-down virus, sample 1
HPOD CKAP4 KD 2 = human podocytes treated with CKAP4 knock-down virus, sample 2
HPOD CKAP4 KD 3 = human podocytes treated with CKAP4 knock-down virus, sample 3
