# Supplementary material for: Cytoskeleton-associated protein 4 affects podocyte cytoskeleton dynamics in diabetic kidney disease
Source: JCI Insight. 2025 Jun 10;10(14):e181298. doi: 10.1172/jci.insight.181298 (PMC12288980; doi:10.1172/jci.insight.181298)
Supplement: Supporting data values [file jciinsight-10-181298-s182.xlsx]

## Sheet: Figure 1D
	Control	DKD	IgAN
	0.770492	0.506329	0.735294
	0.824561	0.461538	0.76087
	0.848485	0.382353	0.854545
	0.734694	0.565217	0.821429
	0.612903	0.433735	0.765625
	0.506667	0.461538	0.586667
	0.578947	0.317308	0.842105
	0.55814	0.434109	0.894737
	0.5125	0.466667	0.813333
	0.711864	0.488372	0.724138
	0.890625	0.603175	0.724138
	0.666667	0.515152	0.814286
	0.590164	0.647727	0.822785
	0.666667	0.661538	0.466667
	0.634615	0.494737	0.652778
	0.621212	0.473684	0.604167
	0.686567	0.695652	0.373626
	0.662162	0.306306	0.384615
	0.530612	0.256881	0.556338
	0.726415	0.48	0.628571
	0.763158
	0.733333
	0.670213
	0.618421
mean	0.67167	0.482601	0.691336
SEM	0.0210359	0.0258136	0.034682
biopsies	5	5	4
glomeruli	5	4	5

## Sheet: Figure 1E
		untreated control	osmotic control	high glucose
		Glc 5 mM	Mtl 55mM, Glc 5 mM	Glc 60mM
		39137910	45980573	25736556
		48108456	34786066	24429283
		34266941	37593155	24947362
		37213098	34570631	25733621
	mean	3.96816e+07	3.82326e+07	2.52117e+07

## Sheet: Figure 3A
	HGEC	HMC	HPOD
	1.10258	1.1079	1.14747
	1.12445	1.09978	1.18387
	1.09427	1.10482	1.19656
mean	1.1071	1.10417	1.17597

## Sheet: Figure 3B
	HMC	HPOD	HGEC
	18034560	59443402	17576743
	33812802	34920796	20438295
	46899612	32997910	21039995
	24374507	63832690	30782665
	18767347	41261522	11090680
mean	2.83778e+07	46491264	2.01857e+07

## Sheet: Figure 4A
	Control MO 75 µM	CKAP4 MO 30µM	CKAP4 MO 50µM	CKAP4 MO 75µM
	38	34	30	28
	32	58	21	55
	46	35	9	34
	56	31	17	36
	63	45	10	24
	58	24	17	26
	64	10	22	28
	43	47	20	21
	40	37	9	63
	40	49	29	13
	50	47	27	19
	54	39	38	38
	50	51	8	16
	49	38	21	29
	36	58	22	25
	54	37	8	27
	8	42	29	8
	36	28	63	15
	51	39	42	28
	61	54	40	21
	64	43	30	35
	75	43	39	21
	60	30	8	19
	68	33	29	21
	68	42	69	10
	58	40	33	24
	76	45	40	14
	37	37	18	10
	34	52	9	14
	36	24	40	16
	57	34	68	11
	57	49	20	15
	47	44	39
	40	34	16
	26	47	41
	62	33	27
	49	46	45
	49	44	52
	47	63	14
	71	54	43
	10	45	12
	57	19	29
	47	54	55
	47	34	41
	14	38	32
	57	64	40
	51	56	13
	67	39	7
	43	41	7
	44	58	19
	53	52
	83
	81
	68
	67
	45
	42
	43
mean	50.5	41.9608	28.34	23.875

## Sheet: Figure 4C
	percentages of total larvae per each phenotype
	P1	P2	P3	P4
Control MO 75 µM n=56	95	3	0	2
CKAP4 MO 30µM n=51	45	55	0	0
CKAP4 MO 50µM n=45	4	74	12	10
CKAP4 MO 75µM n=33	13	41	31	16

## Sheet: Figure 4E
	Title	normal	partial effacement	complete effacement				normal	partial	effaced		CONTROL MORPHOLINO
	Control Mo 75 μM	85	13	1				16	2	0
	CKAP4 MO 75 μM	65	24	11				27	8	0
								15	2	1		TOTAL	normal	partial	effaced
								24	2	2		336	287	44	5
								15	6	0
		PERCENTAGES						20	4	0		%	85.4167	13.0952	1.4881
								20	2	0
								43	6	0
								27	4	0		pics	n=14
								9	2	0
								25	1	1
								16	0	0
								14	2	1
								16	3	0
								normal	partial	effaced		CKAP4 KD MORPHOLINO
								32	2	2
								31	10	2
								16	8	5		TOTAL	normal	partial	effaced
								15	8	3		319	207	76	36
								28	13	6
								22	8	6		%	64.8903	23.8245	11.2853
								32	13	6
								18	11	2		pics	n=8
								13	3	4
								RAW DATA

## Sheet: Figure 4F
	Control MO 75 µM	CKAP4 MO 75µM	Untreated
	4260000	309000	3660000
	3980000	262000	4040000
	4180000	224000	3980000
mean	4140000	265000	3.89333e+06

## Sheet: Figure 5B
		PDIA3
	wt	scr	CKAP4 KD
	106577233	82042933	79993543
	93687804	79969815	80964892
	72185951	65856113	65249555
	65626733	77741232	69025322
mean	8.45194e+07	7.64025e+07	73808328

## Sheet: Figure 5C
			intact ATF6α					cleaved ATF6α
		wt	scr	CKAP4 KD			wt	scr	CKAP4 KD
		45198335	38821140	44362249			42853239	33102251	32110240
		44541964	50066798	39697641			37486610	29080938	33504258
		38836936	33661333	47458864			39446276	34217132	38218204
		42400102	39073361	40059573			36865987	38835513	43030590
	mean	4.27443e+07	40405658	4.28946e+07		mean	39163028	3.3809e+07	36715823

[truncated: 12 more sheets: Figure 6B, Figure 6C, Figure 6F, Figure 6G, Figure 7A, Figure 7B, Figure 7C, Figure 7D, Figure 8B, Figure 8D, S Figure 1A, S Figure 1B]
